# Supplementary material for: MOSCATO: a supervised approach for analyzing multi-Omic single-Cell data
Source: BMC Genomics. 2022 Aug 4;23:557. doi: 10.1186/s12864-022-08759-3 (PMC9351124; doi:10.1186/s12864-022-08759-3)
Supplement: Supplementary file 2 — Additional file 2 Gene and protein selections. [file 12864_2022_8759_MOESM2_ESM.xlsx]

## Sheet: Cluster0
MOSCATO			AUC (p-val)			AUC (<0.3 or >0.7)
RNA	ADT		RNA	ADT		RNA	ADT
RCAN3	CD3		LINC00115	CD14		LAPTM5	N/A
STMN1	CD4		FAM41C	CD19		DBI
CD52			NOC2L	CD3		CD74
LCK			HES4	CD4		CLIC1
CDC14A			TTLL10	CD56		MTDH
CD2			TNFRSF18			DYNLL1
S100A10			TNFRSF4			TCL1A
S100A6			SDF4			UBB
S100A4			B3GALT6			CD79B
SLAMF1			UBE2J2			ZNF90
CD48			ACAP3			CD37
CD247			AURKAIP1
PTPRC			CCNL2
MIR181A1HG			MRPL20
CD34			ANKRD65
ID2			VWA1
EML4			ATAD3A
TRABD2A			SSU72
TMSB10			MIB2
MAL			CDK11B
CXCR4			SLC35E2B
NR4A2			CDK11A
TUBA4A			NADK
ARL4C			GNB1
ANKRD28			GABRD
SUCLG2			RER1
SPINK2			PEX10
ANXA5			TNFRSF14
IL7R			WRAP73
CAST			SMIM1
CAMK4			LRRC47
MZB1			CEP104
CD74			DFFB
SERPINB1			C1orf174
SOX4			LINC01134
LTB			AJAP1
AIF1			KCNAB2
HSP90AB1			ICMT
FYN			TNFRSF25
SAMD3			NOL9
TNFAIP3			ZBTB48
UPP1			KLHL21
LAT2			PHF13
CDK6			THAP3
GIMAP7			CAMTA1
GIMAP4			VAMP3
CD99			TNFRSF9
TMSB4X			PARK7
DOK2			RERE
CHD7			ENO1
LINC00861			SLC2A5
SIT1			H6PD
SUSD3			SLC25A33
FAM107B			TMEM201
SPOCK2			CLSTN1
DDIT4			CTNNBIP1
ADD3			LZIC
CD6			NMNAT1
GSTP1			UBE4B
BIRC3			KIF1B
CD3E			PGD
CD3D			DFFA
CD3G			PEX14
CD27			CASZ1
GAPDH			TARDBP
CD4			EXOSC10
KLRB1			MTOR
NELL2			UBIAD1
BTG1			FBXO6
SYNE2			MAD2L2
CALM1			DRAXIN
TC2N			MTHFR
BCL11B			CLCN6
PPP2R5C			KIAA2013
RASGRP1			MFN2
B2M			MIIP
RORA			VPS13D
ISG20			PRDM2
IL32			TMEM51
LAT			EFHD2
COTL1			CASP9
SLFN5			DNAJC16
SKAP1			FBLIM1
MYL12A			SPEN
SAMHD1			ZBTB17
GZMM			ARHGEF19
PRSS57			FBXO42
JUNB			SZRD1
PRDX2			NBPF1
LYL1			SDHB
TPM4			PADI4
KLF2			RCC2
FLT3LG			KLHDC7A
CLEC11A			ALDH4A1
PIK3IP1			UBR4
TTC3			EMC1
			MRTO4
			AKR7A2
			CAPZB
			NBL1
			TMCO4
			OTUD3
			MUL1
			DDOST
			HP1BP3
			EIF4G3
			ECE1
			USP48
			LDLRAD2
			HSPG2
			CDC42
			ZBTB40
			KDM1A
			LUZP1
			HNRNPR
			TCEA3
			ID3
			MDS2
			PITHD1
			LYPLA2
			GALE
			HMGCL
			CNR2
			PNRC2
			SRSF10
			STPG1
			NIPAL3
			RCAN3
			NCMAP
			SRRM1
			CLIC4
			SYF2
			TMEM50A
			LDLRAP1
			MAN1C1
			MTFR1L
			AUNIP
			PAQR7
			STMN1
			PAFAH2
			PDIK1L
			ZNF593
			CEP85
			SH3BGRL3
			DHDDS
			HMGN2
			ARID1A
			PIGV
			GPN2
			GPATCH3
			NUDC
			SLC9A1
			WDTC1
			TMEM222
			SYTL1
			WASF2
			AHDC1
			FGR
			IFI6
			FAM76A
			STX12
			PPP1R8
			THEMIS2
			SMPDL3B
			EYA3
			DNAJC8
			SESN2
			MED18
			PHACTR4
			RCC1
			TRNAU1AP
			SNHG12
			TAF12
			GMEB1
			YTHDF2
			EPB41
			SRSF4
			MECR
			MATN1
			LAPTM5
			PUM1
			SNRNP40
			ZCCHC17
			PEF1
			PTP4A2
			KHDRBS1
			TMEM39B
			KPNA6
			TXLNA
			CCDC28B
			TMEM234
			EIF3I
			LCK
			HDAC1
			MARCKSL1
			BSDC1
			ZBTB8B
			ZBTB8A
			ZBTB8OS
			RBBP4
			SYNC
			KIAA1522
			S100PBP
			AK2
			ZNF362
			CSMD2
			SMIM12
			ZMYM6
			ZMYM1
			SFPQ
			ZMYM4
			KIAA0319L
			TFAP2E
			PSMB2
			C1orf216
			CLSPN
			AGO4
			AGO1
			AGO3
			TEKT2
			TRAPPC3
			THRAP3
			SH3D21
			EVA1B
			STK40
			LSM10
			MRPS15
			CSF3R
			LINC01137
			MEAF6
			SNIP1
			GNL2
			C1orf109
			MANEAL
			YRDC
			C1orf122
			MTF1
			INPP5B
			SF3A3
			FHL3
			RRAGC
			AKIRIN1
			NDUFS5
			MACF1
			PABPC4
			PPIE
			BMP8B
			TRIT1
			CAP1
			PPT1
			RLF
			ZMPSTE24
			COL9A2
			SMAP2
			ZFP69
			EXO5
			ZNF684
			NFYC
			CTPS1
			SCMH1
			HIVEP3
			FOXJ3
			PPCS
			CCDC30
			PPIH
			YBX1
			C1orf50
			ZNF691
			SLC2A1
			EBNA1BP2
			TIE1
			ELOVL1
			MED8
			HYI
			KDM4A
			ST3GAL3
			ATP6V0B
			CCDC24
			DMAP1
			ERI3
			RNF220
			TMEM53
			BEST4
			PLK3
			PTCH2
			EIF2B3
			HECTD3
			UROD
			MUTYH
			TOE1
			TESK2
			MMACHC
			PRDX1
			AKR1A1
			NASP
			GPBP1L1
			TMEM69
			MAST2
			PIK3R3
			POMGNT1
			LRRC41
			UQCRH
			NSUN4
			FAAH
			MKNK1
			EFCAB14
			LINC00853
			TAL1
			CMPK1
			SPATA6
			BEND5
			FAF1
			CDKN2C
			RNF11
			TTC39A
			EPS15
			OSBPL9
			TXNDC12
			KTI12
			BTF3L4
			PRPF38A
			GPX7
			COA7
			ZYG11B
			ECHDC2
			SCP2
			CPT2
			MAGOH
			YIPF1
			HSPB11
			LRRC42
			TMEM59
			TCEANC2
			CYB5RL
			MRPL37
			SSBP3
			ACOT11
			MROH7
			USP24
			OMA1
			MYSM1
			JUN
			FGGY
			TM2D1
			L1TD1
			USP1
			DOCK7
			ATG4C
			ALG6
			ITGB3BP
			EFCAB7
			PGM1
			ROR1
			RAVER2
			JAK1
			AK4
			LEPR
			LEPROT
			PDE4B
			MIER1
			IL12RB2
			SERBP1
			GADD45A
			LRRC7
			LRRC40
			SRSF11
			ANKRD13C
			HHLA3
			ZRANB2
			NEGR1
			FPGT
			CRYZ
			TYW3
			SLC44A5
			ACADM
			RABGGTB
			ST6GALNAC3
			PIGK
			AK5
			USP33
			NEXN
			FUBP1
			DNAJB4
			IFI44
			TTLL7
			PRKACB
			SAMD13
			GNG5
			CTBS
			SSX2IP
			MCOLN2
			C1orf52
			BCL10
			ZNHIT6
			COL24A1
			ODF2L
			SH3GLB1
			HS2ST1
			LMO4
			PKN2
			GTF2B
			RBMXL1
			GBP3
			GBP1
			GBP4
			LRRC8B
			LRRC8D
			ZNF326
			ZNF644
			GLMN
			GFI1
			EVI5
			MTF2
			TMED5
			CCDC18
			DR1
			FNBP1L
			DNTTIP2
			F3
			CNN3
			ALG14
			RWDD3
			PTBP2
			DPYD
			FRRS1
			AGL
			SLC35A3
			SASS6
			TRMT13
			DBT
			RTCA
			EXTL2
			SLC30A7
			DPH5
			S1PR1
			RNPC3
			PRMT6
			VAV3
			SLC25A24
			HENMT1
			PRPF38B
			STXBP3
			GPSM2
			WDR47
			TAF13
			TMEM167B
			C1orf194
			SORT1
			PSMA5
			AMIGO1
			GNAI3
			AMPD2
			GSTM4
			GSTM5
			GSTM3
			AHCYL1
			STRIP1
			ALX3
			RBM15
			SLC16A4
			LAMTOR5
			KCNA3
			CD53
			LRIF1
			DRAM2
			CEPT1
			DENND2D
			CHI3L2
			WDR77
			RAP1A
			DDX20
			CTTNBP2NL
			WNT2B
			ST7L
			CAPZA1
			MOV10
			RHOC
			PPM1J
			LRIG2
			PHTF1
			RSBN1
			PTPN22
			AP4B1
			HIPK1
			TRIM33
			BCAS2
			NRAS
			CSDE1
			SIKE1
			TSPAN2
			VANGL1
			CD58
			IGSF3
			CD2
			TTF2
			MAN1A2
			WDR3
			WARS2
			PHGDH
			REG4
			NBPF20
			POLR3GL
			PEX11B
			PIAS3
			NUDT17
			POLR3C
			PDZK1
			GPR89A
			PRKAB2
			FMO5
			CHD1L
			LINC00623
			BOLA1
			SV2A
			SF3B4
			PLEKHO1
			ANP32E
			APH1A
			PRPF3
			TARS2
			ECM1
			ADAMTSL4
			MCL1
			ENSA
			GOLPH3L
			CTSS
			CTSK
			ARNT
			SETDB1
			CERS2
			C1orf56
			CDC42SE1
			MLLT11
			GABPB2
			TNFAIP8L2
			SCNM1
			VPS72
			PIP5K1A
			PSMD4
			ZNF687
			PI4KB
			RFX5
			PSMB4
			POGZ
			SNX27
			MRPL9
			THEM4
			S100A10
			S100A11
			TCHH
			S100A9
			S100A12
			S100A8
			S100A4
			S100A13
			S100A1
			CHTOP
			SNAPIN
			ILF2
			INTS3
			SLC27A3
			GATAD2B
			SLC39A1
			CREB3L4
			JTB
			RAB13
			TPM3
			C1orf43
			UBAP2L
			HAX1
			UBE2Q1
			ADAR
			PMVK
			PBXIP1
			PYGO2
			SHC1
			CKS1B
			FLAD1
			ADAM15
			EFNA4
			EFNA3
			EFNA1
			SLC50A1
			DPM3
			KRTCAP2
			MTX1
			FAM189B
			FDPS
			RUSC1
			ASH1L
			YY1AP1
			DAP3
			GON4L
			SYT11
			RIT1
			ARHGEF2
			LAMTOR2
			MEX3A
			LMNA
			SEMA4A
			PMF1
			SMG5
			CCT3
			MEF2D
			TTC24
			GPATCH4
			ISG20L2
			RRNAD1
			MRPL24
			HDGF
			PRCC
			SH2D2A
			ETV3
			FCRL5
			FCRL2
			FCRL1
			SPTA1
			PYHIN1
			IFI16
			AIM2
			FCER1A
			DUSP23
			TAGLN2
			LINC01133
			PIGM
			ATP1A2
			DCAF8
			PEX19
			COPA
			NCSTN
			VANGL2
			SLAMF6
			CD84
			SLAMF1
			SLAMF7
			LY9
			CD244
			F11R
			TSTD1
			ARHGAP30
			PFDN2
			NIT1
			DEDD
			UFC1
			PPOX
			B4GALT3
			NDUFS2
			TOMM40L
			NR1I3
			MPZ
			SDHC
			FCGR2A
			FCGR2B
			FCRLA
			FCRLB
			DUSP12
			ATF6
			NOS1AP
			C1orf226
			UHMK1
			UAP1
			HSD17B7
			MGST3
			ALDH9A1
			TMCO1
			UCK2
			POGK
			ILDR2
			POU2F1
			CD247
			CREG1
			RCSD1
			MPZL1
			MPC2
			DCAF6
			TIPRL
			SFT2D2
			TBX19
			ATP1B1
			NME7
			BLZF1
			F5
			SELP
			METTL18
			KIFAP3
			FMO4
			PRRC2C
			VAMP4
			DNM3
			PIGC
			SUCO
			TNFSF4
			PRDX6
			KLHL20
			CENPL
			ZBTB37
			RC3H1
			RABGAP1L
			CACYBP
			MRPS14
			KIAA0040
			RASAL2
			C1orf220
			RALGPS2
			FAM20B
			TOR3A
			ABL2
			TOR1AIP2
			TOR1AIP1
			CEP350
			QSOX1
			ACBD6
			STX6
			MR1
			IER5
			GLUL
			RGS16
			DHX9
			LAMC1
			SMG7
			NCF2
			ARPC5
			C1orf21
			RNF2
			TRMT1L
			TPR
			PTGS2
			PLA2G4A
			RGS18
			RGS1
			RGS2
			GLRX2
			CDC73
			CFH
			CRB1
			DENND1B
			C1orf53
			NEK7
			PTPRC
			MIR181A1HG
			ZNF281
			KIF14
			DDX59
			TMEM9
			PHLDA3
			CSRP1
			IPO9
			TIMM17A
			RNPEP
			ARL8A
			PTPN7
			UBE2T
			PPP1R12B
			KDM5B
			PCAT6
			RABIF
			ADIPOR1
			CYB5R1
			TMEM183A
			CHI3L1
			CHIT1
			BTG2
			FMOD
			ATP2B4
			LAX1
			ZC3H11A
			ZBED6
			SNRPE
			KISS1
			PPP1R15B
			PIK3C2B
			MDM4
			LRRN2
			RBBP5
			DSTYK
			ELK4
			SLC45A3
			NUCKS1
			FAM72A
			EIF2D
			DYRK3
			MAPKAPK2
			IL10
			PIGR
			YOD1
			PFKFB2
			CD55
			CD46
			CD34
			G0S2
			RCOR3
			TRAF5
			SLC30A1
			LPGAT1
			INTS7
			PPP2R5A
			NENF
			ATF3
			FAM71A
			NSL1
			TATDN3
			FLVCR1
			VASH2
			ANGEL2
			SMYD2
			PTPN14
			CENPF
			KCTD3
			GPATCH2
			RRP15
			LYPLAL1
			BPNT1
			IARS2
			RAB3GAP2
			HLX
			DUSP10
			TAF1A
			MIA3
			AIDA
			BROX
			CAPN2
			TP53BP2
			FBXO28
			DEGS1
			NVL
			WDR26
			CNIH3
			DNAH14
			LBR
			SRP9
			EPHX1
			PYCR2
			SDE2
			ACBD3
			PARP1
			ITPKB
			PSEN2
			ZNF678
			SNAP47
			ARF1
			C1orf35
			MRPL55
			GUK1
			IBA57
			TRIM11
			RNF187
			RAB4A
			CCSAP
			NUP133
			ABCB10
			TAF5L
			GALNT2
			COG2
			ARV1
			C1orf131
			GNPAT
			EXOC8
			SPRTN
			TSNAX
			DISC1
			MAP10
			NTPCR
			COA6
			TARBP1
			IRF2BP2
			LINC01132
			TOMM20
			RBM34
			ARID4B
			GGPS1
			B3GALNT2
			LYST
			NID1
			LGALS8
			HEATR1
			MTR
			RYR2
			MTRNR2L11
			FH
			KMO
			OPN3
			CHML
			CEP170
			SDCCAG8
			ZBTB18
			DESI2
			COX20
			HNRNPU
			EFCAB2
			SMYD3
			TFB2M
			CNST
			SCCPDH
			AHCTF1
			ZNF669
			ZNF124
			ZNF496
			NLRP3
			GCSAML
			TRIM58
			OR2W3
			ZNF672
			ZNF692
			PGBD2
			SH3YL1
			ACP1
			TMEM18
			SNTG2
			PXDN
			MYT1L
			TRAPPC12
			ADI1
			RNASEH1
			CMPK2
			RSAD2
			ID2
			KIDINS220
			MBOAT2
			ASAP2
			ITGB1BP1
			CPSF3
			IAH1
			ADAM17
			YWHAQ
			TAF1B
			GRHL1
			HPCAL1
			NOL10
			RN7SL832P
			PDIA6
			ROCK2
			E2F6
			LPIN1
			NBAS
			DDX1
			MYCNOS
			MYCN
			SMC6
			RDH14
			TTC32
			LAPTM4A
			PUM2
			RHOB
			GDF7
			ATAD2B
			UBXN2A
			MFSD2B
			FKBP1B
			FAM228B
			TP53I3
			ITSN2
			NCOA1
			PTRHD1
			ADCY3
			DNAJC27
			POMC
			DNMT3A
			ASXL2
			KIF3C
			RAB10
			HADHA
			HADHB
			AGBL5
			OST4
			EMILIN1
			PREB
			ATRAID
			UCN
			MPV17
			GTF3C2
			EIF2B4
			SNX17
			PPM1G
			NRBP1
			IFT172
			ZNF512
			GPN1
			SUPT7L
			SLC4A1AP
			MRPL33
			FOSL2
			PLB1
			PPP1CB
			TRMT61B
			WDR43
			YPEL5
			LBH
			GALNT14
			CAPN14
			EHD3
			MEMO1
			DPY30
			SPAST
			YIPF4
			BIRC6
			RASGRP3
			FAM98A
			CRIM1
			FEZ2
			STRN
			HEATR5B
			GPATCH11
			EIF2AK2
			CEBPZ
			NDUFAF7
			PRKD3
			CDC42EP3
			RMDN2
			CYP1B1
			ATL2
			HNRNPLL
			GALM
			SRSF7
			GEMIN6
			MORN2
			SOS1
			MAP4K3
			THUMPD2
			EML4
			COX7A2L
			OXER1
			HAAO
			THADA
			ZFP36L2
			DYNC2LI1
			LRPPRC
			PPM1B
			SIX3
			SRBD1
			PRKCE
			RHOQ
			PIGF
			CRIPT
			SOCS5
			MCFD2
			TTC7A
			CALM2
			MSH2
			MSH6
			FBXO11
			FOXN2
			PPP1R21
			ERLEC1
			PSME4
			ACYP2
			SPTBN1
			EML6
			RTN4
			CLHC1
			MTIF2
			CCDC88A
			PNPT1
			VRK2
			FANCL
			BCL11A
			PAPOLG
			REL
			PUS10
			PEX13
			KIAA1841
			C2orf74
			USP34
			XPO1
			FAM161A
			CCT4
			COMMD1
			B3GNT2
			TMEM17
			EHBP1
			WDPCP
			MDH1
			UGP2
			VPS54
			LGALSL
			AFTPH
			SERTAD2
			SLC1A4
			CEP68
			RAB1A
			ACTR2
			SPRED2
			MEIS1
			ETAA1
			C1D
			WDR92
			PNO1
			PPP3R1
			CNRIP1
			PLEK
			APLF
			ARHGAP25
			GFPT1
			NFU1
			AAK1
			ANXA4
			GMCL1
			SNRNP27
			MXD1
			PCBP1
			TIA1
			PCYOX1
			SNRPG
			FAM136A
			TEX261
			NAGK
			MCEE
			MPHOSPH10
			PAIP2B
			ZNF638
			SFXN5
			PRADC1
			CCT7
			FBXO41
			ALMS1
			TPRKB
			DUSP11
			STAMBP
			DGUOK
			MOB1A
			DCTN1
			WDR54
			RTKN
			MRPL53
			CCDC142
			TTC31
			LBX2
			PCGF1
			AUP1
			HTRA2
			DOK1
			HK2
			POLE4
			MRPL19
			GCFC2
			SUCLG1
			TRABD2A
			TMSB10
			KCMF1
			TGOLN2
			ELMOD3
			CAPG
			MAT2A
			GGCX
			VAMP8
			VAMP5
			RNF181
			TMEM150A
			USP39
			C2orf68
			GNLY
			ST3GAL5
			POLR1A
			PTCD3
			IMMT
			MRPL35
			KDM3A
			CHMP3
			RNF103
			RMND5A
			CD8B
			KRCC1
			THNSL2
			MAL
			MRPS5
			ZNF514
			FAHD2A
			LINC00342
			ANKRD36C
			STARD7
			TMEM127
			CIAO1
			SNRNP200
			KANSL3
			LMAN2L
			ANKRD39
			ANKRD36
			COX5B
			ACTR1B
			ZAP70
			TMEM131
			INPP4A
			COA5
			UNC50
			MGAT4A
			TSGA10
			LIPT1
			MITD1
			MRPL30
			LYG1
			TXNDC9
			EIF5B
			REV1
			AFF3
			CHST10
			PDCL3
			RFX8
			MAP4K4
			IL1RL1
			TMEM182
			LINC01114
			POU3F3
			MRPS9
			TGFBRAP1
			C2orf49
			FHL2
			NCK2
			UXS1
			RGPD3
			SULT1C4
			LIMS1
			RANBP2
			CCDC138
			BUB1
			ANAPC1
			MERTK
			TMEM87B
			FBLN7
			ZC3H8
			TTL
			CHCHD5
			SLC20A1
			IL1RN
			PSD4
			PAX8
			CBWD2
			RABL2A
			SLC35F5
			ACTR3
			DDX18
			CCDC93
			INSIG2
			C2orf76
			DBI
			RALB
			CLASP1
			NIFK
			TSN
			GYPC
			BIN1
			CYP27C1
			ERCC3
			MAP3K2
			PROC
			IWS1
			MYO7B
			WDR33
			SFT2D3
			POLR2D
			AMMECR1L
			UGGT1
			HS6ST1
			CCDC115
			IMP4
			PTPN18
			FAM168B
			PLEKHB2
			MZT2A
			CCDC74A
			TMEM163
			CCNT2
			RAB3GAP1
			ZRANB3
			R3HDM1
			UBXN4
			CXCR4
			SPOPL
			KYNU
			ARHGAP15
			GTDC1
			ZEB2
			ORC4
			MBD5
			EPC2
			KIF5C
			MMADHC
			NMI
			RIF1
			ARL5A
			CACNB4
			STAM2
			PRPF40A
			ARL6IP6
			NR4A2
			GPD2
			CCDC148
			PKP4
			DAPL1
			TANC1
			WDSUB1
			BAZ2B
			CD302
			LY75
			TANK
			PSMD14
			DPP4
			IFIH1
			GCA
			COBLL1
			SCN3A
			GALNT3
			TTC21B
			SCN7A
			CERS6
			NOSTRIN
			FASTKD1
			PPIG
			CCDC173
			PHOSPHO2
			KLHL23
			SSB
			METTL5
			UBR3
			GORASP2
			TLK1
			METTL8
			DCAF17
			CYBRD1
			DYNC1I2
			HAT1
			METAP1D
			DLX2
			ITGA6
			CDCA7
			SP3
			OLA1
			CIR1
			GPR155
			WIPF1
			ATF2
			MTX2
			LINC01116
			HNRNPA3
			NFE2L2
			AGPS
			PRKRA
			FKBP7
			PLEKHA3
			SESTD1
			CWC22
			UBE2E3
			ITGA4
			DNAJC10
			NUP35
			ZC3H15
			TFPI
			ASNSD1
			ANKAR
			ORMDL1
			PMS1
			C2orf88
			HIBCH
			INPP1
			MFSD6
			NAB1
			GLS
			STAT4
			NABP1
			SLC39A10
			GTF3C3
			ANKRD44
			SF3B1
			COQ10B
			HSPD1
			HSPE1
			MOB4
			C2orf69
			TYW5
			SPATS2L
			KCTD18
			BZW1
			CLK1
			PPIL3
			FAM126B
			NDUFB3
			CASP10
			CASP8
			STRADB
			ALS2
			FZD7
			SUMO1
			NOP58
			BMPR2
			WDR12
			CARF
			NBEAL1
			CYP20A1
			ABI2
			CD28
			ICOS
			INO80D
			NDUFS1
			EEF1B2
			KLF7
			CREB1
			METTL21A
			CCNYL1
			FZD5
			CRYGD
			IDH1
			PIKFYVE
			MAP2
			KANSL1L
			IKZF2
			SPAG16
			BARD1
			ATIC
			PECR
			XRCC5
			SMARCAL1
			ARPC2
			AAMP
			PNKD
			TMBIM1
			CTDSP1
			USP37
			BCS1L
			CYP27A1
			WNT6
			WNT10A
			CNPPD1
			ZFAND2B
			STK16
			DNAJB2
			DNPEP
			ASIC4
			OBSL1
			STK11IP
			ACSL3
			AP1S3
			WDFY1
			MRPL44
			FAM124B
			CUL3
			RHBDD1
			MFF
			CCL20
			TRIP12
			SP110
			SP140
			SP140L
			SP100
			ITM2C
			PSMD1
			NCL
			PTMA
			PDE6D
			COPS7B
			NPPC
			DIS3L2
			TIGD1
			EIF4E2
			GIGYF2
			INPP5D
			DGKD
			USP40
			ARL4C
			COPS8
			LRRFIP1
			RAMP1
			UBE2F
			ILKAP
			PER2
			TRAF3IP1
			NDUFA10
			DUSP28
			GPR35
			PASK
			PPP1R7
			HDLBP
			FARP2
			STK25
			THAP4
			ATG4B
			DTYMK
			ING5
			NEU4
			TRNT1
			CRBN
			SUMF1
			SETMAR
			ITPR1
			BHLHE40
			ARL8B
			EDEM1
			RAD18
			SRGAP3
			THUMPD3
			SETD5
			LHFPL4
			MTMR14
			BRPF1
			OGG1
			TADA3
			ARPC4
			TTLL3
			JAGN1
			IL17RE
			IL17RC
			CRELD1
			EMC3
			BRK1
			VHL
			GHRL
			SEC13
			VGLL4
			TAMM41
			TSEN2
			MKRN2
			RAF1
			HDAC11
			FBLN2
			WNT7A
			CHCHD4
			TMEM43
			LSM3
			SLC6A6
			CCDC174
			FGD5
			NR2C2
			MRPS25
			CAPN7
			SH3BP5
			METTL6
			EAF1
			HACL1
			BTD
			ANKRD28
			DPH3
			OXNAD1
			TBC1D5
			EFHB
			RAB5A
			ZNF385D
			UBE2E2
			UBE2E1
			NKIRAS1
			THRB
			TOP2B
			NGLY1
			OXSM
			NEK10
			EOMES
			CMC1
			AZI2
			RBMS3
			STT3B
			OSBPL10
			ZNF860
			CMTM8
			CMTM6
			DYNC1LI1
			CNOT10
			TRIM71
			GLB1
			CRTAP
			FBXL2
			UBP1
			CLASP2
			PDCD6IP
			ARPP21
			EPM2AIP1
			MLH1
			LRRFIP2
			GOLGA4
			ITGA9
			CTDSPL
			ACAA1
			MYD88
			OXSR1
			EXOG
			WDR48
			GORASP1
			TTC21A
			CSRNP1
			SLC25A38
			EIF1B
			ZNF620
			ZNF621
			CTNNB1
			ULK4
			TRAK1
			SEC22C
			SS18L2
			NKTR
			HIGD1A
			ANO10
			ABHD5
			TCAIM
			ZNF445
			ZNF852
			ZKSCAN7
			ZNF660
			ZNF197
			ZNF35
			ZNF501
			KIAA1143
			TMEM42
			ZDHHC3
			EXOSC7
			CDCP1
			LARS2
			LIMD1
			SLC6A20
			LZTFL1
			CXCR6
			CCRL2
			CCDC12
			SETD2
			KIF9
			KLHL18
			SCAP
			ELP6
			SMARCC1
			DHX30
			MAP4
			NME6
			CCDC51
			TMA7
			SHISA5
			UQCRC1
			IP6K2
			PRKAR2A
			SLC25A20
			ARIH2OS
			ARIH2
			P4HTM
			WDR6
			DALRD3
			NDUFAF3
			IMPDH2
			USP19
			LAMB2
			KLHDC8B
			C3orf62
			USP4
			RHOA
			TCTA
			NICN1
			RNF123
			GMPPB
			IP6K1
			UBA7
			TRAIP
			RBM6
			RBM5
			GNAI2
			HYAL3
			HYAL2
			TUSC2
			RASSF1
			ZMYND10
			NPRL2
			CYB561D2
			TMEM115
			HEMK1
			MAPKAPK3
			MANF
			RAD54L2
			TEX264
			ABHD14B
			POC1A
			TWF2
			WDR82
			BAP1
			PHF7
			STAB1
			SMIM4
			PBRM1
			GNL3
			GLT8D1
			SPCS1
			NEK4
			ITIH4
			SFMBT1
			PRKCD
			TKT
			CACNA1D
			CHDH
			CCDC66
			HESX1
			APPL1
			PDE12
			ARF4
			SLMAP
			FLNB
			DNASE1L3
			PXK
			PDHB
			KCTD6
			FHIT
			PTPRG
			C3orf14
			THOC7
			ATXN7
			PSMD6
			SLC25A26
			LRIG1
			KBTBD8
			SUCLG2
			EOGT
			TMF1
			UBA3
			ARL6IP5
			FRMD4B
			MITF
			FOXP1
			GPR27
			PROK2
			RYBP
			GXYLT2
			PPP4R2
			EBLN2
			GBE1
			CADM2
			CHMP2B
			CGGBP1
			ZNF654
			C3orf38
			PROS1
			ARL13B
			NSUN3
			MTRNR2L12
			CLDND1
			ST3GAL6
			CMSS1
			FILIP1L
			TBC1D23
			NIT2
			TMEM45A
			TFG
			TRMT10C
			PCNP
			ZBTB11
			CEP97
			NFKBIZ
			ALCAM
			BBX
			CD47
			IFT57
			DZIP3
			TRAT1
			CD96
			ZBED2
			CD200
			BTLA
			ATG3
			SLC35A5
			CD200R1
			GTPBP8
			SPICE1
			NAA50
			ATP6V1A
			GRAMD1C
			ZDHHC23
			ZBTB20
			POGLUT1
			TIMMDC1
			ADPRH
			COX17
			GSK3B
			LRRC58
			FSTL1
			NDUFB4
			GTF2E1
			HCLS1
			GOLGB1
			IQCB1
			EAF2
			SLC15A2
			CD86
			FAM162A
			WDR5B
			PARP9
			DTX3L
			PARP15
			PARP14
			HSPBAP1
			PDIA5
			SEC22A
			MYLK
			CCDC14
			ITGB5
			ZNF148
			SNX4
			OSBPL11
			SLC41A3
			UROC1
			CHST13
			TXNRD3
			CHCHD6
			TPRA1
			PODXL2
			ABTB1
			MGLL
			RUVBL1
			GATA2
			RAB7A
			GP9
			ISY1
			COPG1
			HMCES
			MBD4
			IFT122
			PLXND1
			TMCC1
			TRH
			ATP2C1
			NEK11
			NUDT16
			MRPL3
			DNAJC13
			NPHP3
			UBA5
			BFSP2
			CDV3
			TOPBP1
			SRPRB
			RAB6B
			ANAPC13
			CEP63
			PPP2R3A
			MSL2
			PCCB
			STAG1
			SLC35G2
			NCK1
			ARMC8
			CEP70
			FAIM
			PIK3CB
			MRPS22
			COPB2
			NMNAT3
			SLC25A36
			SPSB4
			RNF7
			ATP1B3
			TFDP2
			XRN1
			ATR
			U2SURP
			CHST2
			PLSCR1
			CPA3
			GYG1
			HLTF
			HPS3
			COMMD2
			RNF13
			TSC22D2
			SERP1
			EIF2A
			SIAH2
			MED12L
			P2RY14
			IGSF10
			SUCNR1
			P2RY1
			RAP2B
			DHX36
			PLCH1
			C3orf33
			SLC33A1
			GMPS
			SSR3
			TIPARP
			CCNL1
			SHOX2
			RSRC1
			GFM1
			LXN
			MFSD1
			SCHIP1
			IL12A
			C3orf80
			SMC4
			TRIM59
			KPNA4
			PPM1L
			B3GALNT1
			NMD3
			SERPINI2
			WDR49
			PDCD10
			SERPINI1
			GOLIM4
			ACTRT3
			MYNN
			LRRC34
			SAMD7
			SEC62
			GPR160
			PHC3
			PRKCI
			SKIL
			PLD1
			FNDC3B
			NCEH1
			ECT2
			TBL1XR1
			ZMAT3
			PIK3CA
			KCNMB3
			MFN1
			GNB4
			ACTL6A
			MRPL47
			NDUFB5
			USP13
			PEX5L
			TTC14
			FXR1
			DNAJC19
			ATP11B
			DCUN1D1
			MCCC1
			LAMP3
			B3GNT5
			KLHL6
			KLHL24
			YEATS2
			PARL
			ABCC5
			EIF2B5
			DVL3
			AP2M1
			ALG3
			ECE2
			PSMD2
			EIF4G1
			FAM131A
			MAGEF1
			MAP3K13
			TMEM41A
			SENP2
			IGF2BP2
			TRA2B
			ETV5
			DGKG
			DNAJB11
			EIF4A2
			RFC4
			ST6GAL1
			RTP4
			LPP
			IL1RAP
			CCDC50
			OPA1
			HES1
			LINC00887
			TMEM44
			LSG1
			FAM43A
			XXYLT1
			ACAP2
			PPP1R2
			APOD
			TNK2
			TFRC
			PCYT1A
			UBXN7
			RNF168
			FBXO45
			LINC01063
			NRROS
			PIGX
			CEP19
			PAK2
			SENP5
			NCBP2
			PIGZ
			DLG1
			FYTTD1
			LRCH3
			IQCG
			ZNF718
			ZNF141
			PIGG
			PDE6B
			MYL5
			GAK
			SPON2
			CTBP1
			MAEA
			UVSSA
			SLBP
			TMEM129
			TACC3
			LETM1
			NELFA
			C4orf48
			POLN
			HAUS3
			MXD4
			RNF4
			FAM193A
			TNIP2
			SH3BP2
[truncated: 6,475 more rows]

## Sheet: Cluster1
MOSCATO			AUC (p-val)			AUC (<0.3 or >0.7)
RNA	ADT		RNA	ADT		RNA	ADT
AKR1A1	CD19		LINC00115	CD14		LAPTM5	CD14
PNISR	CD4		FAM41C	CD19		EEF1B2	CD4
SLC25A5			NOC2L	CD3		ANKRD28
SPCS2			HES4	CD4		SEC62
HSPA8			ISG15	CD56		EIF4A2
HMGB1			AGRN			CD74
PPP4C			SDF4			SOX4
EIF1			B3GALT6			EEF1A1
UBA52			UBE2J2			PNISR
TNRC6B			ACAP3			HNRNPA2B1
			PUSL1			TMSB4X
			DVL1			MTDH
			AURKAIP1			PABPC1
			CCNL2			MALAT1
			MRPL20			CD69
			ATAD3C			ARHGDIB
			ATAD3B			HNRNPA1
			ATAD3A			BTG1
			SSU72			UBC
			MIB2			HMGB1
			CDK11B			N4BP2L2
			SLC35E2B			TPT1
			CDK11A			ARGLU1
			NADK			PNN
			GNB1			SRSF5
			SKI			HSP90AA1
			RER1			FUS
			PEX10			CYBA
			PANK4			UBB
			TNFRSF14			EIF1
			MMEL1			LUC7L3
			MEGF6			DDX5
			TPRG1L			ACTG1
			WRAP73			RBM39
			TP73			EEF2
			SMIM1			CD37
			LRRC47			SON
			CEP104
			DFFB
			C1orf174
			NPHP4
			KCNAB2
			CHD5
			ICMT
			HES2
			NOL9
			ZBTB48
			KLHL21
			PHF13
			THAP3
			DNAJC11
			CAMTA1
			VAMP3
			PER3
			PARK7
			RERE
			ENO1
			SLC2A5
			H6PD
			SLC25A33
			TMEM201
			PIK3CD
			CLSTN1
			CTNNBIP1
			LZIC
			NMNAT1
			UBE4B
			KIF1B
			PGD
			DFFA
			PEX14
			CASZ1
			TARDBP
			SRM
			EXOSC10
			MTOR
			UBIAD1
			MAD2L2
			DRAXIN
			AGTRAP
			MTHFR
			CLCN6
			KIAA2013
			PLOD1
			MFN2
			MIIP
			VPS13D
			DHRS3
			PRDM2
			KAZN
			TMEM51
			EFHD2
			CASP9
			DNAJC16
			DDI2
			PLEKHM2
			FBLIM1
			SPEN
			ZBTB17
			ARHGEF19
			FBXO42
			SZRD1
			NECAP2
			NBPF1
			CROCC
			ATP13A2
			SDHB
			PADI4
			RCC2
			ALDH4A1
			IFFO2
			UBR4
			EMC1
			MRTO4
			AKR7A2
			CAPZB
			NBL1
			TMCO4
			OTUD3
			MUL1
			PINK1
			DDOST
			HP1BP3
			EIF4G3
			NBPF3
			USP48
			LDLRAD2
			HSPG2
			CDC42
			ZBTB40
			KDM1A
			LUZP1
			HNRNPR
			ID3
			PITHD1
			LYPLA2
			GALE
			HMGCL
			FUCA1
			CNR2
			PNRC2
			SRSF10
			STPG1
			NIPAL3
			SRRM1
			CLIC4
			RUNX3
			SYF2
			TMEM50A
			MTFR1L
			PAQR7
			STMN1
			PAFAH2
			PDIK1L
			ZNF593
			CEP85
			SH3BGRL3
			CD52
			DHDDS
			HMGN2
			ARID1A
			PIGV
			GPN2
			GPATCH3
			NUDC
			SLC9A1
			WDTC1
			TMEM222
			SYTL1
			MAP3K6
			WASF2
			AHDC1
			FGR
			IFI6
			FAM76A
			STX12
			PPP1R8
			THEMIS2
			SMPDL3B
			XKR8
			EYA3
			DNAJC8
			SESN2
			MED18
			PHACTR4
			RCC1
			TRNAU1AP
			SNHG12
			TAF12
			GMEB1
			YTHDF2
			EPB41
			SRSF4
			MECR
			MATN1
			LAPTM5
			PUM1
			SNRNP40
			ZCCHC17
			PEF1
			PTP4A2
			KHDRBS1
			TMEM39B
			KPNA6
			TXLNA
			CCDC28B
			IQCC
			TMEM234
			EIF3I
			HDAC1
			MARCKSL1
			FAM229A
			BSDC1
			ZBTB8A
			ZBTB8OS
			RBBP4
			SYNC
			KIAA1522
			S100PBP
			AK2
			ZNF362
			PHC2
			SMIM12
			ZMYM6
			ZMYM1
			SFPQ
			ZMYM4
			KIAA0319L
			TFAP2E
			PSMB2
			C1orf216
			CLSPN
			AGO4
			AGO1
			AGO3
			TRAPPC3
			MAP7D1
			THRAP3
			SH3D21
			EVA1B
			STK40
			LSM10
			MRPS15
			CSF3R
			LINC01137
			ZC3H12A
			MEAF6
			SNIP1
			GNL2
			C1orf109
			MANEAL
			YRDC
			C1orf122
			MTF1
			INPP5B
			SF3A3
			FHL3
			RRAGC
			AKIRIN1
			NDUFS5
			MACF1
			PABPC4
			PPIE
			TRIT1
			CAP1
			PPT1
			RLF
			ZMPSTE24
			COL9A2
			SMAP2
			EXO5
			ZNF684
			NFYC
			CTPS1
			SCMH1
			HIVEP3
			FOXJ3
			PPCS
			CCDC30
			PPIH
			YBX1
			C1orf50
			ZNF691
			SLC2A1
			EBNA1BP2
			TIE1
			ELOVL1
			MED8
			SZT2
			HYI
			KDM4A
			ST3GAL3
			IPO13
			DPH2
			ATP6V0B
			CCDC24
			DMAP1
			ERI3
			RNF220
			TMEM53
			KIF2C
			PLK3
			PTCH2
			EIF2B3
			HECTD3
			UROD
			MUTYH
			TOE1
			TESK2
			PRDX1
			AKR1A1
			NASP
			GPBP1L1
			TMEM69
			MAST2
			PIK3R3
			POMGNT1
			LRRC41
			UQCRH
			NSUN4
			FAAH
			MKNK1
			MOB3C
			ATPAF1
			EFCAB14
			TAL1
			STIL
			CMPK1
			SPATA6
			BEND5
			DMRTA2
			FAF1
			CDKN2C
			RNF11
			EPS15
			OSBPL9
			TXNDC12
			KTI12
			BTF3L4
			CC2D1B
			PRPF38A
			GPX7
			COA7
			ZYG11B
			SCP2
			CPT2
			MAGOH
			LRP8
			NDC1
			YIPF1
			HSPB11
			LRRC42
			TMEM59
			TCEANC2
			CYB5RL
			MRPL37
			SSBP3
			ACOT11
			MROH7
			DHCR24
			USP24
			OMA1
			MYSM1
			JUN
			FGGY
			TM2D1
			L1TD1
			USP1
			DOCK7
			ATG4C
			ALG6
			ITGB3BP
			EFCAB7
			PGM1
			ROR1
			RAVER2
			JAK1
			AK4
			DNAJC6
			LEPR
			LEPROT
			PDE4B
			MIER1
			SLC35D1
			SERBP1
			GADD45A
			LRRC7
			LRRC40
			SRSF11
			ANKRD13C
			HHLA3
			CTH
			ZRANB2
			NEGR1
			FPGT
			CRYZ
			TYW3
			SLC44A5
			ACADM
			RABGGTB
			ST6GALNAC3
			PIGK
			AK5
			USP33
			NEXN
			FUBP1
			DNAJB4
			IFI44L
			IFI44
			TTLL7
			PRKACB
			GNG5
			CTBS
			SSX2IP
			MCOLN2
			C1orf52
			BCL10
			ZNHIT6
			COL24A1
			ODF2L
			SH3GLB1
			HS2ST1
			LMO4
			PKN2
			GTF2B
			RBMXL1
			GBP3
			GBP2
			GBP4
			GBP5
			LRRC8B
			LRRC8C
			LRRC8D
			ZNF326
			ZNF644
			GLMN
			EVI5
			MTF2
			TMED5
			CCDC18
			DR1
			FNBP1L
			DNTTIP2
			GCLM
			ABCD3
			SLC44A3
			CNN3
			ALG14
			PTBP2
			DPYD
			FRRS1
			AGL
			SLC35A3
			SASS6
			TRMT13
			DBT
			RTCA
			CDC14A
			EXTL2
			SLC30A7
			DPH5
			RNPC3
			AMY2B
			PRMT6
			VAV3
			SLC25A24
			FAM102B
			HENMT1
			PRPF38B
			STXBP3
			GPSM2
			CLCC1
			WDR47
			TAF13
			TMEM167B
			SORT1
			PSMA5
			ATXN7L2
			GNAI3
			AMPD2
			GSTM4
			GSTM2
			AHCYL1
			STRIP1
			ALX3
			RBM15
			SLC16A4
			LAMTOR5
			CD53
			LRIF1
			DRAM2
			CEPT1
			DENND2D
			CHI3L2
			WDR77
			C1orf162
			RAP1A
			DDX20
			WNT2B
			ST7L
			CAPZA1
			MOV10
			RHOC
			SLC16A1
			LRIG2
			PHTF1
			RSBN1
			PTPN22
			BCL2L15
			AP4B1
			HIPK1
			TRIM33
			BCAS2
			NRAS
			CSDE1
			SIKE1
			TSPAN2
			VANGL1
			ATP1A1
			CD58
			TTF2
			MAN1A2
			GDAP2
			WDR3
			WARS2
			PHGDH
			NOTCH2
			NBPF20
			PDE4DIP
			POLR3GL
			PEX11B
			ITGA10
			PIAS3
			NUDT17
			POLR3C
			GPR89A
			PRKAB2
			FMO5
			CHD1L
			ACP6
			LINC00623
			BOLA1
			SV2A
			SF3B4
			VPS45
			PLEKHO1
			ANP32E
			APH1A
			PRPF3
			TARS2
			ECM1
			MCL1
			ENSA
			GOLPH3L
			CTSS
			ARNT
			SETDB1
			CERS2
			BNIPL
			C1orf56
			CDC42SE1
			MLLT11
			GABPB2
			TNFAIP8L2
			SCNM1
			VPS72
			PIP5K1A
			PSMD4
			ZNF687
			PI4KB
			RFX5
			PSMB4
			POGZ
			SNX27
			MRPL9
			S100A10
			TCHH
			S100A9
			S100A8
			S100A6
			S100A4
			S100A13
			CHTOP
			SNAPIN
			ILF2
			INTS3
			SLC27A3
			GATAD2B
			DENND4B
			CRTC2
			SLC39A1
			CREB3L4
			JTB
			RAB13
			TPM3
			C1orf43
			UBAP2L
			HAX1
			IL6R
			UBE2Q1
			ADAR
			PMVK
			PBXIP1
			PYGO2
			SHC1
			CKS1B
			FLAD1
			ADAM15
			EFNA4
			EFNA1
			SLC50A1
			DPM3
			KRTCAP2
			THBS3
			MTX1
			GBA
			FAM189B
			SCAMP3
			CLK2
			FDPS
			RUSC1
			ASH1L
			MSTO1
			YY1AP1
			DAP3
			GON4L
			SYT11
			RIT1
			ARHGEF2
			SSR2
			UBQLN4
			LAMTOR2
			LMNA
			SEMA4A
			SLC25A44
			PMF1
			SMG5
			CCT3
			TSACC
			MEF2D
			TTC24
			GPATCH4
			BCAN
			ISG20L2
			RRNAD1
			MRPL24
			HDGF
			PRCC
			NTRK1
			ETV3
			FCRL5
			FCRL2
			FCRL1
			SPTA1
			PYHIN1
			IFI16
			AIM2
			FCER1A
			DUSP23
			TAGLN2
			PIGM
			IGSF8
			DCAF8
			PEX19
			COPA
			NCSTN
			SLAMF6
			CD84
			CD48
			LY9
			CD244
			F11R
			TSTD1
			USF1
			ARHGAP30
			PFDN2
			NIT1
			DEDD
			UFC1
			USP21
			PPOX
			B4GALT3
			NDUFS2
			TOMM40L
			NR1I3
			MPZ
			SDHC
			FCGR2A
			FCGR2B
			FCRLA
			FCRLB
			DUSP12
			ATF6
			NOS1AP
			C1orf226
			UHMK1
			HSD17B7
			MGST3
			ALDH9A1
			TMCO1
			UCK2
			POGK
			TADA1
			POU2F1
			CREG1
			RCSD1
			MPZL1
			MPC2
			DCAF6
			TIPRL
			SFT2D2
			TBX19
			ATP1B1
			NME7
			BLZF1
			SELP
			SELL
			METTL18
			SCYL3
			KIFAP3
			GORAB
			MROH9
			PRRC2C
			VAMP4
			DNM3
			PIGC
			SUCO
			TNFSF4
			PRDX6
			KLHL20
			CENPL
			ZBTB37
			RC3H1
			RABGAP1L
			CACYBP
			MRPS14
			KIAA0040
			C1orf220
			RALGPS2
			FAM20B
			TOR3A
			ABL2
			SOAT1
			TOR1AIP2
			TOR1AIP1
			CEP350
			QSOX1
			ACBD6
			XPR1
			STX6
			MR1
			IER5
			GLUL
			RNASEL
			DHX9
			SMG7
			NCF2
			ARPC5
			TSEN15
			C1orf21
			EDEM3
			RNF2
			TRMT1L
			SWT1
			IVNS1ABP
			TPR
			PTGS2
			RGS18
			RGS1
			RGS13
			RGS2
			UCHL5
			GLRX2
			CDC73
			CFH
			ASPM
			ZBTB41
			DENND1B
			C1orf53
			NEK7
			PTPRC
			MIR181A1HG
			ZNF281
			DDX59
			TMEM9
			CSRP1
			NAV1
			IPO9
			TIMM17A
			RNPEP
			ARL8A
			PTPN7
			PPP1R12B
			KDM5B
			RABIF
			ADIPOR1
			CYB5R1
			TMEM183A
			LINC01136
			BTG2
			FMOD
			ATP2B4
			LAX1
			ZC3H11A
			ZBED6
			SNRPE
			SOX13
			PPP1R15B
			PIK3C2B
			MDM4
			LRRN2
			TMEM81
			RBBP5
			DSTYK
			NUAK2
			CDK18
			ELK4
			SLC45A3
			NUCKS1
			FAM72A
			EIF2D
			DYRK3
			MAPKAPK2
			PIGR
			YOD1
			CD55
			CR2
			CD46
			CD34
			PLXNA2
			TRAF3IP3
			C1orf74
			RCOR3
			TRAF5
			SLC30A1
			LPGAT1
			INTS7
			PPP2R5A
			NENF
			ATF3
			FAM71A
			NSL1
			TATDN3
			FLVCR1
			VASH2
			ANGEL2
			SMYD2
			PTPN14
			CENPF
			GPATCH2
			RRP15
			LYPLAL1
			BPNT1
			IARS2
			RAB3GAP2
			HLX
			DUSP10
			TAF1A
			MIA3
			AIDA
			BROX
			TP53BP2
			FBXO28
			DEGS1
			NVL
			CNIH4
			WDR26
			DNAH14
			LBR
			ENAH
			SRP9
			EPHX1
			TMEM63A
			PYCR2
			SDE2
			ACBD3
			LIN9
			PARP1
			ITPKB
			PSEN2
			ZNF678
			SNAP47
			ARF1
			C1orf35
			MRPL55
			GUK1
			IBA57
			OBSCN
			TRIM11
			RNF187
			RAB4A
			CCSAP
			NUP133
			ABCB10
			TAF5L
			URB2
			GALNT2
			COG2
			TTC13
			ARV1
			C1orf131
			GNPAT
			EXOC8
			SPRTN
			TSNAX
			DISC1
			SIPA1L2
			MAP10
			NTPCR
			COA6
			TARBP1
			IRF2BP2
			LINC01132
			TOMM20
			RBM34
			ARID4B
			GGPS1
			B3GALNT2
			LYST
			LGALS8
			HEATR1
			MTR
			RYR2
			MTRNR2L11
			FH
			KMO
			OPN3
			CHML
			CEP170
			SDCCAG8
			AKT3
			ZBTB18
			DESI2
			COX20
			HNRNPU
			EFCAB2
			SMYD3
			TFB2M
			CNST
			SCCPDH
			AHCTF1
			ZNF669
			ZNF124
			ZNF496
			NLRP3
			GCSAML
			TRIM58
			OR2W3
			SH3BP5L
			ZNF672
			ZNF692
			ACP1
			TMEM18
			PXDN
			MYT1L
			TRAPPC12
			ADI1
			RNASEH1
			CMPK2
			RSAD2
			RNF144A
			ID2
			KIDINS220
			MBOAT2
			ASAP2
			ITGB1BP1
			CPSF3
			IAH1
			ADAM17
			YWHAQ
			TAF1B
			GRHL1
			HPCAL1
			ODC1
			NOL10
			RN7SL832P
			PDIA6
			ROCK2
			E2F6
			LPIN1
			NBAS
			DDX1
			MYCNOS
			MYCN
			SMC6
			GEN1
			RDH14
			LINC00954
			TTC32
			LAPTM4A
			PUM2
			RHOB
			HS1BP3
			GDF7
			ATAD2B
			UBXN2A
			MFSD2B
			FKBP1B
			FAM228B
			TP53I3
			ITSN2
			NCOA1
			PTRHD1
			CENPO
			ADCY3
			DNAJC27
			POMC
			DNMT3A
			DTNB
			ASXL2
			RAB10
			HADHA
			HADHB
			OTOF
			SLC35F6
			TMEM214
			AGBL5
			OST4
			EMILIN1
			ABHD1
			PREB
			SLC5A6
			ATRAID
			CAD
			UCN
			MPV17
			GTF3C2
			EIF2B4
			SNX17
			ZNF513
			PPM1G
			NRBP1
			IFT172
			ZNF512
			CCDC121
			GPN1
			SUPT7L
			SLC4A1AP
			MRPL33
			FOSL2
			PLB1
			PPP1CB
			TRMT61B
			WDR43
			YPEL5
			LBH
			LCLAT1
			GALNT14
			EHD3
			MEMO1
			DPY30
			SPAST
			SLC30A6
			YIPF4
			BIRC6
			TTC27
			RASGRP3
			FAM98A
			CRIM1
			FEZ2
			STRN
			HEATR5B
			GPATCH11
			EIF2AK2
			CEBPZ
			NDUFAF7
			PRKD3
			CDC42EP3
			RMDN2
			ATL2
			SRSF7
			GEMIN6
			DHX57
			SOS1
			MAP4K3
			THUMPD2
			EML4
			COX7A2L
			MTA3
			THADA
			ZFP36L2
			DYNC2LI1
			LRPPRC
			PPM1B
			PREPL
			CAMKMT
			SIX3
			SRBD1
			PRKCE
			EPAS1
			ATP6V1E2
			RHOQ
			PIGF
			CRIPT
			SOCS5
			MCFD2
			TTC7A
			CALM2
			MSH2
			MSH6
			FBXO11
			FOXN2
			PPP1R21
			ERLEC1
			PSME4
			ACYP2
			SPTBN1
			EML6
			RTN4
			CLHC1
			MTIF2
			CCDC88A
			PNPT1
			VRK2
			FANCL
			BCL11A
			PAPOLG
			REL
			PUS10
			PEX13
			KIAA1841
			C2orf74
			USP34
			XPO1
			FAM161A
			CCT4
			COMMD1
			B3GNT2
			EHBP1
			WDPCP
			MDH1
			UGP2
			VPS54
			PELI1
			LGALSL
			AFTPH
			SERTAD2
			SLC1A4
			CEP68
			RAB1A
			ACTR2
			SPRED2
			MEIS1
			ETAA1
			C1D
			WDR92
			PNO1
			PPP3R1
			CNRIP1
			PLEK
			FBXO48
			APLF
			ARHGAP25
			GFPT1
			NFU1
			ANXA4
			GMCL1
			SNRNP27
			MXD1
			PCBP1
			C2orf42
			TIA1
			PCYOX1
			SNRPG
			FAM136A
			TEX261
			NAGK
			MCEE
			MPHOSPH10
			PAIP2B
			ZNF638
			SFXN5
			SMYD5
			PRADC1
			CCT7
			FBXO41
			ALMS1
			TPRKB
			DUSP11
			STAMBP
			DGUOK
			TET3
			MOB1A
			MTHFD2
			DCTN1
			WDR54
			RTKN
			INO80B
			MOGS
			MRPL53
			CCDC142
			TTC31
			PCGF1
			AUP1
			HTRA2
			LOXL3
			DOK1
			HK2
			POLE4
			MRPL19
			SUCLG1
			KCMF1
			TGOLN2
			RETSAT
			ELMOD3
			CAPG
			MAT2A
			GGCX
			VAMP8
			VAMP5
			RNF181
			TMEM150A
			USP39
			C2orf68
			GNLY
			ST3GAL5
			POLR1A
			PTCD3
			IMMT
			MRPL35
			KDM3A
			CHMP3
			RNF103
			RMND5A
			PLGLB1
			KRCC1
			THNSL2
			EIF2AK3
			MRPS5
			ZNF514
			FAHD2A
			LINC00342
			ANKRD36C
			STARD7
			TMEM127
			CIAO1
			SNRNP200
			ARID5A
			KANSL3
			LMAN2L
			CNNM4
			ANKRD39
			FAHD2B
			ANKRD36
			COX5B
			ACTR1B
			ZAP70
			TMEM131
			COA5
			UNC50
			TSGA10
			LIPT1
			MITD1
			MRPL30
			LYG2
			TXNDC9
			EIF5B
			REV1
			AFF3
			CHST10
			PDCL3
			CNOT11
			RNF149
			RFX8
			MAP4K4
			IL1RL1
			IL18R1
			LINC01114
			POU3F3
			MRPS9
			TGFBRAP1
			C2orf49
			NCK2
			UXS1
			SULT1C4
			GCC2
			LIMS1
			RANBP2
			CCDC138
			RGPD5
			BUB1
			ANAPC1
			TMEM87B
			ZC3H8
			ZC3H6
			TTL
			POLR1B
			CHCHD5
			SLC20A1
			CKAP2L
			PSD4
			CBWD2
			RABL2A
			SLC35F5
			ACTR3
			DDX18
			CCDC93
			INSIG2
			STEAP3
			C2orf76
			DBI
			PTPN4
			TMEM185B
			RALB
			CLASP1
			NIFK
			TSN
			GYPC
			BIN1
			CYP27C1
			ERCC3
			MAP3K2
			IWS1
			MYO7B
			LIMS2
			WDR33
			SFT2D3
			POLR2D
			AMMECR1L
			SAP130
			UGGT1
			HS6ST1
			SMPD4
			MZT2B
			CCDC115
			IMP4
			PTPN18
			FAM168B
			PLEKHB2
			MZT2A
			MGAT5
			TMEM163
			CCNT2
			RAB3GAP1
			ZRANB3
			R3HDM1
			UBXN4
			MCM6
			CXCR4
			SPOPL
			KYNU
			ARHGAP15
			GTDC1
			ZEB2
			ORC4
			MBD5
			EPC2
			MMADHC
			RBM43
			NMI
			RIF1
			ARL5A
			CACNB4
			STAM2
			PRPF40A
			ARL6IP6
			NR4A2
			GPD2
			CYTIP
			ACVR1
			CCDC148
			PKP4
			DAPL1
			TANC1
			WDSUB1
			BAZ2B
			CD302
			LY75
			PLA2R1
			RBMS1
			TANK
			PSMD14
			IFIH1
			GCA
			COBLL1
			SCN3A
			GALNT3
			TTC21B
			SCN7A
			CERS6
			NOSTRIN
			FASTKD1
			PPIG
			CCDC173
			PHOSPHO2
			KLHL23
			SSB
			METTL5
			UBR3
			GORASP2
			TLK1
			METTL8
			DCAF17
			CYBRD1
			DYNC1I2
			SLC25A12
			HAT1
			METAP1D
			DLX2
			ITGA6
			PDK1
			CDCA7
			SP3
			OLA1
			CIR1
			SCRN3
			WIPF1
			ATF2
			MTX2
			LINC01116
			HNRNPA3
			NFE2L2
			AGPS
			TTC30B
			RBM45
			PRKRA
			FKBP7
			PLEKHA3
			TTN
			CCDC141
			SESTD1
			CWC22
			UBE2E3
			ITGA4
			DNAJC10
			NUP35
			ZC3H15
			TFPI
			WDR75
			SLC40A1
			ASNSD1
			ANKAR
			OSGEPL1
			ORMDL1
			PMS1
			C2orf88
			HIBCH
			INPP1
			MFSD6
			NAB1
			GLS
			STAT1
			NABP1
			SLC39A10
			STK17B
			CCDC150
			GTF3C3
			ANKRD44
			SF3B1
			COQ10B
			HSPD1
			HSPE1
			MOB4
			C2orf69
			TYW5
			SPATS2L
			KCTD18
			BZW1
			CLK1
			PPIL3
			NIF3L1
			ORC2
			FAM126B
			NDUFB3
			CFLAR
			CASP10
			CASP8
			TRAK2
			STRADB
			MPP4
			ALS2
			SUMO1
			NOP58
			BMPR2
			FAM117B
			ICA1L
			WDR12
			CARF
			NBEAL1
			CYP20A1
			ABI2
			CD28
			INO80D
			NDUFS1
			EEF1B2
			FASTKD2
			KLF7
			CREB1
			METTL21A
			CCNYL1
			IDH1
			PIKFYVE
			MAP2
			KANSL1L
			LANCL1
			IKZF2
			SPAG16
			BARD1
			ATIC
			XRCC5
			SMARCAL1
			ARPC2
			AAMP
			PNKD
			TMBIM1
			CTDSP1
			VIL1
			USP37
			BCS1L
			RNF25
			STK36
			WNT6
			WNT10A
			FEV
			CNPPD1
			ZFAND2B
			ATG9A
			ANKZF1
			STK16
			TUBA4A
			DNAJB2
			DNPEP
			GMPPA
			OBSL1
			STK11IP
			FARSB
			ACSL3
			AP1S3
			WDFY1
			MRPL44
			FAM124B
			CUL3
			DOCK10
			RHBDD1
			MFF
			AGFG1
			CCL20
			TRIP12
			SP110
			SP140
			SP140L
			SP100
			CAB39
			ITM2C
			PSMD1
			NCL
			PTMA
			PDE6D
			COPS7B
			DIS3L2
			TIGD1
			EIF4E2
			GIGYF2
			INPP5D
			ATG16L1
			SAG
			DGKD
			USP40
			COPS8
			COL6A3
			LRRFIP1
			RBM44
			RAMP1
			UBE2F
			ILKAP
			PER2
			TRAF3IP1
			HDAC4
			NDUFA10
			ANKMY1
			DUSP28
			RNPEPL1
			CAPN10
			GPR35
			PPP1R7
			HDLBP
			FARP2
			STK25
			THAP4
			ATG4B
			DTYMK
			ING5
			D2HGDH
			NEU4
			TRNT1
			CRBN
			SUMF1
			LRRN1
			SETMAR
			ITPR1
			BHLHE40
			ARL8B
			EDEM1
			OXTR
			RAD18
			SRGAP3
			THUMPD3
			SETD5
			LHFPL4
			MTMR14
			BRPF1
			OGG1
			TADA3
			ARPC4
			TTLL3
			JAGN1
			IL17RE
			IL17RC
			CRELD1
			PRRT3
			EMC3
			FANCD2
			BRK1
			VHL
			TATDN2
			LINC00852
			GHRL
			SEC13
			ATG7
			VGLL4
			TAMM41
			TSEN2
			MKRN2
			RAF1
			CAND2
			NUP210
			FBLN2
			CHCHD4
			TMEM43
			XPC
			LSM3
			SLC6A6
			CCDC174
			FGD5
			NR2C2
			MRPS25
			CAPN7
			SH3BP5
			METTL6
			EAF1
			HACL1
			BTD
			ANKRD28
			DPH3
			RFTN1
			PLCL2
			TBC1D5
			SATB1
			KCNH8
			EFHB
			RAB5A
			ZNF385D
			UBE2E2
			UBE2E1
			NKIRAS1
			NR1D2
			LINC00691
			THRB
			TOP2B
			NGLY1
			OXSM
			NEK10
			SLC4A7
			CMC1
			AZI2
			RBMS3
			TGFBR2
			STT3B
			OSBPL10
			ZNF860
			CMTM6
			DYNC1LI1
			CNOT10
			TRIM71
			GLB1
			CRTAP
			FBXL2
			UBP1
			CLASP2
			PDCD6IP
			ARPP21
			TRANK1
			EPM2AIP1
			MLH1
			LRRFIP2
			GOLGA4
			ITGA9
			CTDSPL
			VILL
			ACAA1
			MYD88
			OXSR1
			EXOG
			WDR48
			GORASP1
			TTC21A
			CSRNP1
			SLC25A38
			EIF1B
			ZNF620
			ZNF621
			CTNNB1
			ULK4
			TRAK1
			SEC22C
			SS18L2
			NKTR
			HIGD1A
			SNRK
			ANO10
			ABHD5
			TCAIM
			ZNF445
			ZNF852
			ZKSCAN7
			ZNF660
			ZNF197
			ZNF35
			KIAA1143
			TMEM42
			ZDHHC3
			EXOSC7
			LARS2
			LIMD1
			SACM1L
			SLC6A20
			LZTFL1
			CCR9
			FYCO1
			CCRL2
			CCDC12
			NBEAL2
			SETD2
			KIF9
			KLHL18
			PTPN23
			SCAP
			ELP6
			SMARCC1
			DHX30
			MAP4
			ZNF589
			NME6
			CCDC51
			TMA7
			SHISA5
			UQCRC1
			NCKIPSD
			IP6K2
			PRKAR2A
			SLC25A20
			ARIH2OS
			ARIH2
			P4HTM
			WDR6
			DALRD3
			NDUFAF3
			IMPDH2
			QRICH1
			USP19
			CCDC71
			KLHDC8B
			C3orf62
			USP4
			RHOA
			TCTA
			AMT
			NICN1
			APEH
			RNF123
			IP6K1
			UBA7
			MON1A
			RBM6
			RBM5
			GNAI2
			IFRD2
			HYAL3
			HYAL2
			TUSC2
			RASSF1
			NPRL2
			CYB561D2
			TMEM115
			HEMK1
			CISH
			MAPKAPK3
			MANF
			RAD54L2
			TEX264
			RRP9
			ABHD14B
			ABHD14A
			DUSP7
			ALAS1
			TWF2
			WDR82
			BAP1
			PHF7
			NISCH
			STAB1
			SMIM4
			PBRM1
			GNL3
			GLT8D1
			SPCS1
			NEK4
			ITIH4
			SFMBT1
			RFT1
			PRKCD
			TKT
			CACNA1D
			CHDH
			ACTR8
			CCDC66
			HESX1
			APPL1
			DNAH12
			PDE12
			ARF4
			DENND6A
			SLMAP
			FLNB
			PXK
			PDHB
			KCTD6
			PTPRG
			THOC7
			ATXN7
			PSMD6
			SLC25A26
			KBTBD8
			EOGT
			TMF1
			UBA3
			ARL6IP5
			LMOD3
			FRMD4B
			MITF
			FOXP1
			PROK2
			RYBP
			SHQ1
			GXYLT2
			PPP4R2
			EBLN2
			GBE1
			CHMP2B
			CGGBP1
			ZNF654
			C3orf38
			PROS1
			ARL13B
			NSUN3
			MTRNR2L12
			CLDND1
			ST3GAL6
			CMSS1
			FILIP1L
			TBC1D23
			NIT2
			LNP1
			TMEM45A
			TFG
			SENP7
			TRMT10C
			PCNP
			ZBTB11
			CEP97
			NXPE3
			NFKBIZ
			ALCAM
			CBLB
			BBX
			CD47
			IFT57
			DZIP3
			CD96
			ZBED2
			ABHD10
			CD200
			BTLA
			ATG3
			SLC35A5
			GTPBP8
			SPICE1
			SIDT1
			NAA50
			ATP6V1A
			GRAMD1C
			ZDHHC23
			ZBTB20
			B4GALT4
			TMEM39A
			POGLUT1
			TIMMDC1
			ADPRH
			COX17
			GSK3B
			LRRC58
			NDUFB4
			GTF2E1
			HCLS1
			GOLGB1
			IQCB1
			EAF2
			SLC15A2
			CD86
			FAM162A
			WDR5B
			KPNA1
			PARP9
			DTX3L
			PARP15
			PARP14
			HSPBAP1
			PDIA5
			SEC22A
			MYLK
			CCDC14
			UMPS
			ZNF148
			SNX4
			OSBPL11
			SLC41A3
			ZXDC
			UROC1
			CHST13
			CHCHD6
			TPRA1
			MCM2
			PODXL2
			ABTB1
			MGLL
			SEC61A1
			RUVBL1
			EEFSEC
			GATA2
			RAB7A
			ACAD9
			GP9
			ISY1
			CNBP
			COPG1
			HMCES
			MBD4
			IFT122
			PLXND1
			TMCC1
			TRH
			PIK3R4
			ATP2C1
			ASTE1
			NEK11
			NUDT16
			MRPL3
			DNAJC13
			NPHP3
			UBA5
			BFSP2
			CDV3
			TOPBP1
			SRPRB
			RAB6B
			RYK
			ANAPC13
			CEP63
			PPP2R3A
			MSL2
			PCCB
			STAG1
			SLC35G2
			NCK1
			DBR1
			ARMC8
			CEP70
			FAIM
			PIK3CB
			MRPS22
			COPB2
			SLC25A36
			ZBTB38
			RASA2
			RNF7
			ATP1B3
			TFDP2
			GK5
			XRN1
			ATR
			U2SURP
			CHST2
			SLC9A9
			PLSCR1
			CPA3
			GYG1
			HLTF
			HPS3
[truncated: 7,395 more rows]

## Sheet: Cluster2
MOSCATO			AUC (p-val)			AUC (<0.3 or >0.7)
RNA	ADT		RNA	ADT		RNA	ADT
CD52	CD14		LINC00115	CD14		CAPZB	CD14
CTPS1	CD19		NOC2L	CD19		SH3BGRL3	CD3
JUN	CD3		HES4	CD3		LAPTM5	CD4
BCL11A	CD4		ISG15	CD4		FCER1A	CD56
NBEAL1	CD56		TTLL10	CD56		CD84
CTLA4			TNFRSF18			MIR181A1HG
ITM2C			TNFRSF4			CD34
OXNAD1			SDF4			PLEK
IGFBP7			B3GALT6			TMSB10
MRPL1			UBE2J2			NBEAL1
HPGDS			SCNN1D			BTF3
HINT1			ACAP3			NPM1
SOX4			AURKAIP1			LTC4S
EEF1A1			CCNL2			CLIC1
RNASET2			MRPL20			CITED2
LAT2			ATAD3A			LAT2
HSPB1			SSU72			CD99
GIMAP7			CDK11B			TMSB4X
BNIP3L			SLC35E2B			SAT1
LEPROTL1			CDK11A			MSN
UQCRB			NADK			IL2RG
PABPC1			GNB1			CDKN2A
VIM			PRKCZ			GSN
FAU			SKI			GFI1B
CD3D			RER1			GTF3C5
SLC2A3			TNFRSF14			PDLIM1
PFDN5			PRDM16			CD44
CD63			TPRG1L			CD82
NACA			WRAP73			FERMT3
PAWR			SMIM1			CTSW
TPT1			LRRC47			DRAP1
COMMD6			CEP104			ZBTB16
FOS			DFFB			CCND2
MRPS11			C1orf174			CD69
ORAI3			LINC01134			CD63
EIF1			KCNAB2			MYL6
AVP			ICMT			UBC
KLF2			ACOT7			SERF2
TYROBP			TNFRSF25			B2M
SMDT1			NOL9			RBM39
			ZBTB48			CTSA
			KLHL21			JUNB
			PHF13			IER2
			THAP3			TPM4
			DNAJC11			RAB8A
			VAMP3			HCST
			PARK7			TYROBP
			RERE			CLEC11A
			ENO1			PTTG1IP
			SLC2A5
			PIK3CD
			CLSTN1
			CTNNBIP1
			LZIC
			NMNAT1
			UBE4B
			PGD
			DFFA
			PEX14
			TARDBP
			EXOSC10
			MTOR
			UBIAD1
			FBXO6
			MAD2L2
			DRAXIN
			AGTRAP
			MTHFR
			KIAA2013
			MFN2
			MIIP
			VPS13D
			DHRS3
			PRDM2
			TMEM51
			EFHD2
			CASP9
			DNAJC16
			DDI2
			PLEKHM2
			SPEN
			ZBTB17
			ARHGEF19
			FBXO42
			SZRD1
			NECAP2
			NBPF1
			ATP13A2
			SDHB
			PADI4
			RCC2
			ALDH4A1
			UBR4
			EMC1
			MRTO4
			AKR7A2
			CAPZB
			NBL1
			DDOST
			HP1BP3
			EIF4G3
			USP48
			HSPG2
			CDC42
			ZBTB40
			KDM1A
			LUZP1
			HNRNPR
			ID3
			PITHD1
			LYPLA2
			GALE
			HMGCL
			CNR2
			PNRC2
			SRSF10
			STPG1
			NIPAL3
			SRRM1
			CLIC4
			RUNX3
			SYF2
			TMEM50A
			RHCE
			LDLRAP1
			MTFR1L
			AUNIP
			PAQR7
			STMN1
			PAFAH2
			FAM110D
			ZNF593
			CEP85
			SH3BGRL3
			CD52
			DHDDS
			HMGN2
			ARID1A
			GPN2
			GPATCH3
			NUDC
			SLC9A1
			WDTC1
			TMEM222
			WASF2
			AHDC1
			IFI6
			STX12
			PPP1R8
			SMPDL3B
			XKR8
			EYA3
			PTAFR
			DNAJC8
			SESN2
			MED18
			PHACTR4
			RCC1
			TRNAU1AP
			SNHG12
			TAF12
			GMEB1
			YTHDF2
			EPB41
			SRSF4
			MECR
			LAPTM5
			PUM1
			SNRNP40
			ZCCHC17
			PEF1
			PTP4A2
			TMEM39B
			KPNA6
			TXLNA
			CCDC28B
			TMEM234
			EIF3I
			LCK
			HDAC1
			MARCKSL1
			BSDC1
			ZBTB8A
			ZBTB8OS
			RBBP4
			KIAA1522
			RNF19B
			AK2
			ZNF362
			SMIM12
			DLGAP3
			SFPQ
			ZMYM4
			KIAA0319L
			NCDN
			PSMB2
			CLSPN
			AGO1
			AGO3
			TRAPPC3
			MAP7D1
			THRAP3
			STK40
			LSM10
			OSCP1
			CSF3R
			LINC01137
			ZC3H12A
			SNIP1
			GNL2
			C1orf109
			MANEAL
			YRDC
			C1orf122
			MTF1
			INPP5B
			SF3A3
			FHL3
			RRAGC
			AKIRIN1
			NDUFS5
			MACF1
			CAP1
			RLF
			ZMPSTE24
			COL9A2
			NFYC
			SCMH1
			FOXJ3
			PPCS
			CCDC30
			PPIH
			YBX1
			C1orf50
			ZNF691
			SLC2A1
			EBNA1BP2
			TMEM125
			TIE1
			ELOVL1
			MED8
			KDM4A
			ST3GAL3
			ATP6V0B
			B4GALT2
			DMAP1
			ERI3
			RNF220
			TMEM53
			PLK3
			PTCH2
			HECTD3
			UROD
			HPDL
			TOE1
			TESK2
			PRDX1
			GPBP1L1
			PIK3R3
			LRRC41
			UQCRH
			MKNK1
			MOB3C
			EFCAB14
			TAL1
			CMPK1
			SPATA6
			ELAVL4
			FAF1
			CDKN2C
			RNF11
			EPS15
			OSBPL9
			BTF3L4
			PRPF38A
			GPX7
			ECHDC2
			SCP2
			MAGOH
			HSPB11
			TMEM59
			SSBP3
			ACOT11
			MROH7
			PARS2
			TTC22
			USP24
			MYSM1
			HOOK1
			NFIA
			L1TD1
			USP1
			PGM1
			RAVER2
			JAK1
			LEPROT
			PDE4B
			SGIP1
			MIER1
			IL12RB2
			SERBP1
			GADD45A
			DEPDC1
			SRSF11
			CTH
			ZRANB2
			NEGR1
			CRYZ
			ACADM
			RABGGTB
			ST6GALNAC3
			PIGK
			AK5
			USP33
			NEXN
			FUBP1
			DNAJB4
			GIPC2
			IFI44L
			PRKACB
			SAMD13
			GNG5
			CTBS
			SYDE2
			DDAH1
			ZNHIT6
			COL24A1
			ODF2L
			SH3GLB1
			HS2ST1
			PKN2
			GTF2B
			GBP3
			GBP1
			GBP2
			GBP7
			GBP5
			LRRC8B
			ZNF326
			ZNF644
			HFM1
			CDC7
			EVI5
			MTF2
			TMED5
			DR1
			DNTTIP2
			CNN3
			PTBP2
			SNX7
			FRRS1
			TRMT13
			DBT
			RTCA
			CDC14A
			SLC30A7
			S1PR1
			RNPC3
			PRMT6
			VAV3
			PRPF38B
			STXBP3
			GPSM2
			TAF13
			TMEM167B
			SORT1
			GNAI3
			AMPD2
			GSTM1
			GSTM5
			GSTM3
			AHCYL1
			STRIP1
			ALX3
			LAMTOR5
			KCNA3
			CD53
			LRIF1
			DRAM2
			CEPT1
			CHI3L2
			WDR77
			C1orf162
			RAP1A
			DDX20
			ST7L
			CAPZA1
			MOV10
			RHOC
			SLC16A1
			MAGI3
			PHTF1
			RSBN1
			PTPN22
			AP4B1
			TRIM33
			BCAS2
			NRAS
			CSDE1
			SIKE1
			VANGL1
			CD58
			CD2
			MAN1A2
			GDAP2
			WDR3
			PHGDH
			NOTCH2
			POLR3GL
			FMO5
			CHD1L
			ACP6
			SV2A
			MTMR11
			VPS45
			PLEKHO1
			ANP32E
			APH1A
			TARS2
			ECM1
			MCL1
			ENSA
			GOLPH3L
			ARNT
			SETDB1
			CERS2
			CDC42SE1
			MLLT11
			TNFAIP8L2
			SCNM1
			VPS72
			PIP5K1A
			PSMD4
			ZNF687
			PI4KB
			RFX5
			PSMB4
			POGZ
			THEM4
			S100A10
			S100A11
			TCHH
			S100A9
			S100A12
			S100A8
			S100A6
			S100A4
			S100A13
			S100A1
			CHTOP
			INTS3
			GATAD2B
			DENND4B
			SLC39A1
			JTB
			RAB13
			TPM3
			C1orf43
			UBAP2L
			HAX1
			IL6R
			UBE2Q1
			ADAR
			PMVK
			PBXIP1
			PYGO2
			SHC1
			CKS1B
			FLAD1
			ZBTB7B
			ADAM15
			EFNA4
			EFNA3
			EFNA1
			SLC50A1
			DPM3
			TRIM46
			GBA
			SCAMP3
			FDPS
			ASH1L
			YY1AP1
			DAP3
			GON4L
			RIT1
			ARHGEF2
			UBQLN4
			LAMTOR2
			MEX3A
			SEMA4A
			SLC25A44
			PMF1
			SMG5
			MEF2D
			ISG20L2
			MRPL24
			HDGF
			PRCC
			NTRK1
			PEAR1
			ETV3
			FCRL5
			PYHIN1
			IFI16
			AIM2
			FCER1A
			DUSP23
			TAGLN2
			PIGM
			DCAF8
			PEX19
			COPA
			NCSTN
			SLAMF6
			CD84
			SLAMF1
			CD48
			SLAMF7
			CD244
			F11R
			TSTD1
			ARHGAP30
			PFDN2
			NIT1
			UFC1
			PPOX
			B4GALT3
			NDUFS2
			FCER1G
			TOMM40L
			SDHC
			FCGR2A
			FCGR2B
			FCRLA
			ATF6
			NOS1AP
			C1orf226
			UHMK1
			HSD17B7
			NUF2
			PBX1
			MGST3
			TMCO1
			POGK
			POU2F1
			CD247
			CREG1
			MPZL1
			DCAF6
			ATP1B1
			BLZF1
			CCDC181
			SELP
			SELL
			KIFAP3
			PRRC2C
			DNM3
			SUCO
			TNFSF4
			CENPL
			RC3H1
			KIAA0040
			TOR3A
			TOR1AIP2
			TOR1AIP1
			CEP350
			QSOX1
			STX6
			MR1
			IER5
			GLUL
			RNASEL
			SMG7
			NCF2
			ARPC5
			C1orf21
			EDEM3
			TRMT1L
			TPR
			PTGS2
			RGS18
			RGS1
			RGS2
			GLRX2
			CDC73
			CFH
			DENND1B
			C1orf53
			MIR181A1HG
			ZNF281
			DDX59
			KIF21B
			CSRP1
			TIMM17A
			ARL8A
			PTPN7
			LGR6
			PPP1R12B
			KDM5B
			RABIF
			KLHL12
			ADIPOR1
			TMEM183A
			CHI3L1
			BTG2
			ATP2B4
			LAX1
			ZC3H11A
			ZBED6
			SNRPE
			ETNK2
			KISS1
			PPP1R15B
			PIK3C2B
			MDM4
			LRRN2
			RBBP5
			DSTYK
			SLC41A1
			MAPKAPK2
			PIGR
			CD55
			CD46
			CD34
			PLXNA2
			G0S2
			TRAF3IP3
			RCOR3
			DTL
			PPP2R5A
			NENF
			ATF3
			BATF3
			NSL1
			PTPN14
			CENPF
			KCTD3
			LYPLAL1
			RAB3GAP2
			DUSP10
			MIA3
			BROX
			CAPN2
			TP53BP2
			FBXO28
			NVL
			WDR26
			CNIH3
			SRP9
			EPHX1
			TMEM63A
			PYCR2
			SDE2
			ACBD3
			MIXL1
			PARP1
			PSEN2
			CDC42BPA
			ARF1
			C1orf35
			MRPL55
			GUK1
			IBA57
			TRIM11
			RNF187
			RHOU
			RAB4A
			COG2
			FAM89A
			SPRTN
			EGLN1
			TSNAX
			MAP10
			COA6
			IRF2BP2
			LINC01132
			TOMM20
			RBM34
			ARID4B
			GGPS1
			LYST
			GPR137B
			EDARADD
			LGALS8
			RYR2
			MTRNR2L11
			CHRM3
			FH
			OPN3
			CEP170
			SDCCAG8
			COX20
			HNRNPU
			SMYD3
			CNST
			SCCPDH
			AHCTF1
			ZNF669
			GCSAML
			TRIM58
			OR2W3
			SH3BP5L
			ZNF672
			ZNF692
			SH3YL1
			TMEM18
			PXDN
			MYT1L
			TRAPPC12
			ADI1
			RNASEH1
			CMPK2
			RSAD2
			RNF144A
			LINC00299
			ID2
			KIDINS220
			ADAM17
			HPCAL1
			ODC1
			NOL10
			PDIA6
			ROCK2
			E2F6
			LPIN1
			NBAS
			DDX1
			MYCNOS
			MYCN
			LINC00954
			TTC32
			WDR35
			LAPTM4A
			PUM2
			RHOB
			ATAD2B
			UBXN2A
			MFSD2B
			FKBP1B
			FAM228B
			TP53I3
			ITSN2
			NCOA1
			POMC
			DNMT3A
			ASXL2
			RAB10
			HADHA
			OST4
			KHK
			CGREF1
			PREB
			MPV17
			EIF2B4
			SNX17
			ZNF513
			NRBP1
			SUPT7L
			MRPL33
			RBKS
			FOSL2
			CLIP4
			YPEL5
			GALNT14
			MEMO1
			YIPF4
			BIRC6
			RASGRP3
			FAM98A
			CRIM1
			HEATR5B
			GPATCH11
			EIF2AK2
			CEBPZ
			PRKD3
			CDC42EP3
			LINC00211
			CYP1B1
			HNRNPLL
			SRSF7
			MORN2
			SOS1
			SLC8A1
			COX7A2L
			ZFP36L2
			DYNC2LI1
			LRPPRC
			PRKCE
			EPAS1
			RHOQ
			CRIPT
			TTC7A
			FBXO11
			FOXN2
			PPP1R21
			PSME4
			ACYP2
			SPTBN1
			RTN4
			CCDC88A
			LINC01122
			BCL11A
			PAPOLG
			REL
			PUS10
			USP34
			FAM161A
			CCT4
			COMMD1
			B3GNT2
			EHBP1
			UGP2
			PELI1
			LINC00309
			LGALSL
			AFTPH
			SERTAD2
			RAB1A
			ACTR2
			SPRED2
			PPP3R1
			CNRIP1
			PLEK
			APLF
			ARHGAP25
			NFU1
			AAK1
			SNRNP27
			MXD1
			PCBP1
			TIA1
			SNRPG
			FAM136A
			TEX261
			NAGK
			MPHOSPH10
			ZNF638
			SPR
			SFXN5
			PRADC1
			CCT7
			TPRKB
			STAMBP
			MOB1A
			DCTN1
			WDR54
			TTC31
			LBX2
			PCGF1
			AUP1
			HTRA2
			DOK1
			HK2
			POLE4
			GCFC2
			SUCLG1
			TRABD2A
			TMSB10
			KCMF1
			TGOLN2
			ELMOD3
			CAPG
			MAT2A
			GGCX
			VAMP8
			VAMP5
			RNF181
			TMEM150A
			C2orf68
			GNLY
			ST3GAL5
			POLR1A
			PTCD3
			MRPL35
			KDM3A
			CHMP3
			RMND5A
			CD8A
			CD8B
			KRCC1
			THNSL2
			MRPS5
			GPAT2
			DUSP2
			STARD7
			TMEM127
			CIAO1
			SNRNP200
			ITPRIPL1
			ARID5A
			KANSL3
			LMAN2L
			SEMA4C
			ANKRD36
			COX5B
			ACTR1B
			TMEM131
			LIPT1
			MITD1
			EIF5B
			RFX8
			MAP4K4
			IL1RL1
			IL18R1
			IL18RAP
			MFSD9
			LINC01114
			C2orf49
			FHL2
			UXS1
			ST6GAL2
			LIMS1
			RANBP2
			MALL
			TMEM87B
			ZC3H8
			SLC20A1
			IL1B
			PSD4
			ACTR3
			DDX18
			CCDC93
			MARCO
			DBI
			PTPN4
			RALB
			CLASP1
			NIFK
			GYPC
			ERCC3
			MAP3K2
			IWS1
			MYO7B
			WDR33
			AMMECR1L
			MZT2B
			CCDC115
			IMP4
			PTPN18
			FAM168B
			PLEKHB2
			MZT2A
			CCDC74A
			MGAT5
			TMEM163
			CCNT2
			RAB3GAP1
			R3HDM1
			UBXN4
			MCM6
			CXCR4
			HNMT
			SPOPL
			KYNU
			ARHGAP15
			GTDC1
			ZEB2
			ACVR2A
			ORC4
			MBD5
			EPC2
			LYPD6B
			NMI
			RIF1
			PRPF40A
			NR4A2
			GPD2
			GALNT5
			ACVR1
			CCDC148
			DAPL1
			BAZ2B
			CD302
			PLA2R1
			TANK
			PSMD14
			DPP4
			IFIH1
			FIGN
			SCN9A
			XIRP2
			CERS6
			NOSTRIN
			SPC25
			FASTKD1
			PPIG
			CCDC173
			KLHL23
			GAD1
			GORASP2
			TLK1
			METTL8
			DYNC1I2
			DLX2
			ITGA6
			PDK1
			CDCA7
			CIR1
			GPR155
			WIPF1
			ATF2
			HNRNPA3
			SESTD1
			CWC22
			UBE2E3
			ZNF804A
			ZC3H15
			ITGAV
			FAM171B
			CALCRL
			TFPI
			ORMDL1
			C2orf88
			HIBCH
			INPP1
			GLS
			NABP1
			SLC39A10
			STK17B
			GTF3C3
			PGAP1
			SF3B1
			COQ10B
			HSPD1
			MOB4
			SPATS2L
			BZW1
			CLK1
			PPIL3
			FAM126B
			NDUFB3
			CFLAR
			CASP10
			CASP8
			TRAK2
			TMEM237
			ALS2
			NOP58
			ICA1L
			NBEAL1
			ABI2
			CD28
			ICOS
			PARD3B
			INO80D
			NDUFS1
			EEF1B2
			ZDBF2
			KLF7
			CREB1
			CCNYL1
			CRYGD
			IDH1
			PIKFYVE
			IKZF2
			SPAG16
			BARD1
			ATIC
			PECR
			XRCC5
			SMARCAL1
			IGFBP2
			CXCR2
			ARPC2
			AAMP
			PNKD
			TMBIM1
			CTDSP1
			RNF25
			CYP27A1
			WNT6
			CNPPD1
			ZFAND2B
			ANKZF1
			GLB1L
			TUBA4A
			DNAJB2
			GMPPA
			CHPF
			STK11IP
			FARSB
			MRPL44
			SERPINE2
			CUL3
			MFF
			CCL20
			TRIP12
			SLC16A14
			SP110
			SP140
			SP140L
			SP100
			ITM2C
			PSMD1
			B3GNT7
			COPS7B
			EIF4E2
			GIGYF2
			ATG16L1
			DGKD
			ARL4C
			SH3BP4
			IQCA1
			ACKR3
			LRRFIP1
			RAMP1
			UBE2F
			ILKAP
			ANKMY1
			DUSP28
			RNPEPL1
			GPR35
			SNED1
			PASK
			PPP1R7
			HDLBP
			ATG4B
			SUMF1
			SETMAR
			ITPR1
			EGOT
			BHLHE40
			ARL8B
			EDEM1
			SRGAP3
			SETD5
			MTMR14
			BRPF1
			OGG1
			CAMK1
			TADA3
			ARPC4
			TTLL3
			IL17RE
			IL17RC
			CRELD1
			EMC3
			BRK1
			GHRL
			SEC13
			VGLL4
			MKRN2
			RAF1
			WNT7A
			TMEM43
			LSM3
			SLC6A6
			CCDC174
			C3orf20
			FGD5
			MRPS25
			EAF1
			COLQ
			DPH3
			RFTN1
			RAB5A
			ZNF385D
			UBE2E2
			UBE2E1
			NKIRAS1
			NR1D2
			LINC00691
			THRB
			TOP2B
			NGLY1
			OXSM
			SLC4A7
			CMC1
			ZCWPW2
			TGFBR2
			STT3B
			CMTM8
			CMTM7
			CMTM6
			DYNC1LI1
			TRIM71
			GLB1
			CLASP2
			PDCD6IP
			ARPP21
			STAC
			TRANK1
			EPM2AIP1
			LRRFIP2
			GOLGA4
			ITGA9
			ACAA1
			MYD88
			OXSR1
			ACVR2B
			EXOG
			WDR48
			GORASP1
			CSRNP1
			SLC25A38
			EIF1B
			ZNF620
			CTNNB1
			SS18L2
			NKTR
			HIGD1A
			ZNF662
			SNRK
			ANO10
			ABHD5
			TCAIM
			ZNF445
			ZNF852
			ZNF197
			ZNF502
			ZDHHC3
			LIMD1
			SACM1L
			CCRL2
			CCDC12
			NBEAL2
			SETD2
			KIF9
			KLHL18
			SCAP
			ELP6
			SMARCC1
			DHX30
			MAP4
			CDC25A
			NME6
			TMA7
			SHISA5
			UQCRC1
			IP6K2
			PRKAR2A
			SLC25A20
			ARIH2OS
			ARIH2
			WDR6
			DALRD3
			NDUFAF3
			IMPDH2
			CCDC71
			C3orf62
			USP4
			RHOA
			TCTA
			AMT
			APEH
			RNF123
			IP6K1
			UBA7
			MON1A
			RBM6
			RBM5
			GNAI2
			HYAL3
			HYAL2
			TUSC2
			RASSF1
			NPRL2
			CYB561D2
			TMEM115
			CISH
			MAPKAPK3
			MANF
			TEX264
			ABHD14B
			ALAS1
			TWF2
			WDR82
			NISCH
			STAB1
			NT5DC2
			SMIM4
			PBRM1
			GNL3
			PRKCD
			TKT
			CHDH
			ACTR8
			PDE12
			ARF4
			SLMAP
			PXK
			PDHB
			ACOX2
			FHIT
			C3orf14
			ATXN7
			SLC25A26
			LRIG1
			KBTBD8
			SUCLG2
			TMF1
			UBA3
			ARL6IP5
			FRMD4B
			FOXP1
			PROK2
			RYBP
			PPP4R2
			EBLN2
			LINC00960
			ZNF717
			ROBO1
			HTR1F
			C3orf38
			PROS1
			MTRNR2L12
			DCBLD2
			TBC1D23
			TMEM45A
			ABI3BP
			TRMT10C
			ZBTB11
			NFKBIZ
			CD47
			IFT57
			TRAT1
			DPPA4
			CD96
			ZBED2
			PHLDB2
			CD200
			BTLA
			SIDT1
			ATP6V1A
			ZDHHC23
			ZBTB20
			TMEM39A
			TIMMDC1
			ADPRH
			COX17
			GSK3B
			FSTL1
			NDUFB4
			GTF2E1
			HCLS1
			GOLGB1
			IQCB1
			EAF2
			CSTA
			FAM162A
			KPNA1
			PARP15
			PARP14
			SEC22A
			MYLK
			KALRN
			UMPS
			ZNF148
			OSBPL11
			ALG1L
			ZXDC
			UROC1
			CHST13
			TPRA1
			MCM2
			ABTB1
			MGLL
			SEC61A1
			GATA2
			RAB7A
			EFCC1
			GP9
			ISY1
			CNBP
			PLXND1
			PIK3R4
			ATP2C1
			CDV3
			RAB6B
			CEP63
			PPP2R3A
			MSL2
			PCCB
			NCK1
			DBR1
			ARMC8
			CEP70
			PIK3CB
			MRPS22
			COPB2
			NMNAT3
			SLC25A36
			ZBTB38
			ATP1B3
			TFDP2
			XRN1
			TRPC1
			U2SURP
			CHST2
			SLC9A9
			PLOD2
			PLSCR4
			TM4SF1
			SERP1
			EIF2A
			MED12L
			GPR171
			IGSF10
			SUCNR1
			MBNL1
			P2RY1
			RAP2B
			DHX36
			MME
			PLCH1
			TIPARP
			CCNL1
			SHOX2
			RSRC1
			MLF1
			LXN
			MFSD1
			SCHIP1
			IL12A
			C3orf80
			KPNA4
			NMD3
			PDCD10
			SERPINI1
			MECOM
			MYNN
			LRRC34
			SAMD7
			SEC62
			SKIL
			EIF5A2
			TNIK
			PLD1
			FNDC3B
			TNFSF10
			ECT2
			NLGN1
			TBL1XR1
			ZMAT3
			PIK3CA
			KCNMB3
			GNB4
			ACTL6A
			MRPL47
			NDUFB5
			FXR1
			DCUN1D1
			LAMP3
			MCF2L2
			B3GNT5
			KLHL6
			KLHL24
			PARL
			ABCC5
			DVL3
			AP2M1
			ABCF3
			ALG3
			ECE2
			PSMD2
			EIF4G1
			MAGEF1
			MAP3K13
			TMEM41A
			LIPH
			SENP2
			IGF2BP2
			TRA2B
			DGKG
			DNAJB11
			EIF4A2
			RFC4
			LPP
			IL1RAP
			CCDC50
			HES1
			ATP13A3
			TMEM44
			LSG1
			FAM43A
			XXYLT1
			MUC20
			MUC4
			TNK2
			TFRC
			PCYT1A
			UBXN7
			RNF168
			FBXO45
			NRROS
			CEP19
			PAK2
			SENP5
			NCBP2
			PIGZ
			FYTTD1
			ZNF141
			PDE6B
			GAK
			TMEM175
			RNF212
			SPON2
			MAEA
			TMEM129
			LETM1
			C4orf48
			HAUS3
			MXD4
			RNF4
			FAM193A
			TNIP2
			SH3BP2
			ADD1
			MFSD10
			NOP14
			HTT
			LRPAP1
			MSX1
			STK32B
			EVC2
			MAN2B2
			MRFAP1
			MRFAP1L1
			BLOC1S4
			KIAA0232
			GRPEL1
			WDR1
			CLNK
			BOD1L1
			BST1
			PROM1
			TAPT1
			QDPR
			MED28
			SEL1L3
			SMIM20
			RBPJ
			STIM2
			TLR6
			TMEM156
			UBE2K
			N4BP2
			RHOH
			RBM47
			UCHL1
			LIMCH1
			SLC30A9
			ATP8A1
			GNPDA2
			GABRA4
			COMMD8
			TXK
			TEC
			SLAIN2
			FRYL
			OCIAD2
			DCUN1D4
			USP46
			SCFD2
			FIP1L1
			CHIC2
			KIT
			TMEM165
			AASDH
			PPAT
			PAICS
			SRP72
			ARL9
			HOPX
			SPINK2
			REST
			POLR2B
			IGFBP7
			CENPC
			STAP1
			UBA6
			YTHDC1
			UGT2B11
			CSN1S1
			UTP3
			GRSF1
			SLC4A4
			ANKRD17
			CXCL6
			CXCL1
			PF4
			PPBP
			CXCL5
			CXCL3
			CXCL2
			MTHFD2L
			EREG
			AREG
			RCHY1
			THAP6
			G3BP2
			USO1
			NAAA
			CXCL9
			CXCL10
			CCNI
			CCNG2
			CNOT6L
			ANXA3
			LINC01094
			BMP2K
			ANTXR2
			PRKG2
			HNRNPDL
			TMEM150C
			SEC31A
			COPS4
			PLAC8
			COQ2
			HPSE
			MRPS18C
			WDFY3
			ARHGAP24
			PTPN13
			HSD17B11
			NUDT9
			SPP1
			PPM1K
			PYURF
			FAM13A
			GPRIN3
			SNCA
			MMRN1
			CCSER1
			SMARCAD1
			HPGDS
			PDLIM5
			BMPR1B
			RAP1GDS1
			TSPAN5
			EIF4E
			ADH5
			DNAJB14
			EMCN
			BANK1
			MANBA
			UBE2D3
			TET2
			PPA2
			TBCK
			PAPSS1
			CYP2U1
			HADH
			OSTC
			CASP6
			EGF
			LARP7
			NDST3
			SNHG8
			USP53
			C4orf3
			MAD2L1
			TNIP3
			ANXA5
			KIAA1109
			IL2
			NUDT6
			SPRY1
			LINC01091
			INTU
			HSPA4L
			PGRMC2
			SCLT1
			C4orf33
			PCDH10
			ELF2
			NDUFC1
			NAA15
			MGST2
			MAML3
			CLGN
			RNF150
			IL15
			INPP4B
			USP38
			SMARCA5
			GYPE
			ZNF827
			LSM6
			ARHGAP10
			DCLK2
			SH3D19
			FBXW7
			ARFIP1
			MND1
			TLR2
			LRAT
			MAP9
			CTSO
			GLRB
			TMEM144
			RXFP1
			C4orf46
			PPID
			FNIP2
			RAPGEF2
			TRIM61
			MSMO1
			SPOCK3
			SH3RF1
			NEK1
			CLCN3
			MFAP3L
			AADAT
			GALNT7
			HMGB2
			HPGD
			WDR17
			WWC2
			CDKN2AIP
			IRF2
			CASP3
			SLC25A4
			CYP4V2
			PLEKHG4B
			PDCD6
			EXOC3
			BRD9
			TRIP13
			CLPTM1L
			MRPL36
			NDUFS6
			MIR4458HG
			DAP
			TRIO
			ANKH
			ZNF622
			BASP1
			CDH9
			GOLPH3
			ZFR
			SUB1
			RAI14
			SPEF2
			SKP2
			SLC1A3
			NIPBL
			WDR70
			RICTOR
			DAB2
			PTGER4
			PRKAA1
			CARD6
			OXCT1
			FBXO4
			CCDC152
			ZNF131
			CCL28
			PARP8
			PELO
			MOCS2
			ARL15
			SNX18
			GZMK
			DHX29
			SLC38A9
			MAP3K1
			SETD9
			GPBP1
			PLK2
			PDE4D
			ELOVL7
			ZSWIM6
			KIF2A
			IPO11
			RNF180
			SREK1IP1
			CWC27
			ADAMTS6
			CENPK
			TRIM23
			TRAPPC13
			SREK1
			MAST4
			CD180
			SLC30A5
			CENPH
			MRPS36
			CDK7
			RAD17
			OCLN
			BDP1
			MRPS27
			BTF3
			UTP15
			HEXB
			FAM169A
			POLK
			POC5
			IQGAP2
			F2R
			S100Z
			CRHBP
			AGGF1
			WDR41
			AP3B1
			SCAMP1
			LHFPL2
			JMY
			HOMER1
			MTX3
			ZFYVE16
			DHFR
			SSBP2
			ATG10
			XRCC4
			EDIL3
			COX7C
			RASA1
			CCNH
			MEF2C
			ARRDC3
			FAM172A
			POU5F2
			MCTP1
			TTC37
			GPR150
			SPATA9
			RHOBTB3
			GLRX
			ELL2
			CAST
			LNPEP
			RIOK2
			CHD1
			SLCO4C1
			LINC00491
			PAM
			PPIP5K2
			NUDT12
			FER
			PJA2
			MAN2A1
			CAMK4
			APC
			SRP19
			REEP5
			DCP2
			YTHDC2
			ATG12
			COMMD10
			LINC00992
			DMXL1
			HSD17B4
			PRR16
			LOX
			SNX2
			CSNK1G3
			ALDH7A1
			PHAX
			LMNB1
			SLC12A2
			HINT1
			LYRM7
			IL3
			IRF1
			IL5
			UQCRQ
			LEAP2
			AFF4
			ZCCHC10
			HSPA4
			C5orf15
			TCF7
			SKP1
			PPP2CA
			CDKN2AIPNL
			JADE2
			CAMLG
			DDX46
			C5orf24
			TIFAB
			IL9
			TGFBI
			HNRNPA0
			FAM13B
			BRD8
			CDC23
			FAM53C
			KDM3B
			EGR1
			ETF1
			HSPA9
			CTNNA1
			SIL1
			MATR3
			UBE2D2
			CXXC5
			CYSTM1
			PFDN1
			HBEGF
			SRA1
			CD14
			NDUFA2
			IK
			WDR55
			HARS2
			ZMAT2
			TAF7
			DIAPH1
			HDAC3
			RNF14
			GNPDA1
			NDFIP1
			NR3C1
			YIPF5
			PRELID2
			RBM27
			TCERG1
			JAKMIP2
			FBXO38
			ADRB2
			GRPEL2
			CSNK1A1
			ARHGEF37
			HMGXB3
			CSF1R
			CD74
			MYOZ3
			RBM22
			DCTN4
			ZNF300
			TNIP1
			GM2A
			SPARC
			ATOX1
			GALNT10
			LARP1
			CNOT8
			MRPL22
			HAVCR2
			ITK
			THG1L
			CLINT1
			EBF1
			TTC1
			PWWP2A
			CCNJL
			SLU7
			PTTG1
			CCNG1
			DOCK2
			LCP2
			KCNMB1
			RANBP17
			NPM1
			FBXW11
			STK10
			NEURL1B
			DUSP1
			ERGIC1
			ATP6V0E1
			CREBRF
			BNIP1
			CPEB4
			SFXN1
			KIAA1191
			ARL10
			HIGD2A
			CLTB
			FAF2
			RNF44
			NSD1
			LMAN2
			GRK6
			PRR7
			PDLIM7
			DOK3
			DDX41
			FAM193B
			TMED9
			B4GALT7
			RMND5B
			HNRNPAB
			PHYKPL
			CLK4
			ZNF879
			ZNF354C
			RUFY1
			CANX
			MAML1
			LTC4S
			MGAT4B
			SQSTM1
			TBC1D9B
			RNF130
			CNOT6
			SCGB3A1
			MGAT1
			LINC00847
			TRIM41
			TRIM52
			DUSP22
			IRF4
			FOXC1
			GMDS
			MYLK4
			WRNIP1
[truncated: 4,323 more rows]

## Sheet: Cluster3
MOSCATO			AUC (p-val)			AUC (<0.3 or >0.7)
RNA	ADT		RNA	ADT		RNA	ADT
FDPS	CD19		NOC2L	CD14		JUN	CD14
MDH1			VWA1	CD19		CTSS	CD19
CLK1			CDK11A	CD3		YPEL5	CD3
MTRNR2L12			MMEL1	CD4		RTN4	CD4
MAGED2			SMIM1	CD56		NBEAL1	CD56
NXT2			CEP104			LRRFIP1
SNHG7			DFFB			ANKRD28
HSPA14			C1orf174			CCNI
RGS10			ENO1			PLAC8
LAMTOR1			SLC2A5			ANXA5
CCDC90B			CLSTN1			HMGB2
BAZ2A			LZIC			TGFBI
CHD8			RBP7			CD14
ATXN3			CASZ1			CD74
TMEM170A			TNFRSF1B			SERPINB1
DYNLRB1			EFHD2			SOX4
SAFB2			SPEN			PNRC1
MYO1F			NBPF1			PNISR
ASCC2			SDHB			ACTB
IFNAR2			PADI3			FGL2
			PADI4			SAT1
			ARHGEF10L			PLP2
			UBR4			FCN1
			CAPZB			KLF6
			NBL1			PSAP
			CDA			IFITM2
			HP1BP3			HBB
			EIF4G3			MPEG1
			USP48			MALAT1
			HSPG2			GAPDH
			C1QA			ARHGDIB
			C1QC			TUBA1A
			LUZP1			BTG1
			HNRNPR			COMMD6
			ID3			ZFP36L1
			PITHD1			SRSF5
			GALE			NPC2
			FUCA1			HSP90AA1
			CNR2			EIF5
			SRSF10			HBA2
			NIPAL3			HBA1
			SRRM1			PFN1
			RUNX3			GABARAP
			SYF2			EIF1
			TMEM50A			DDX5
			RHCE			ACTG1
			MTFR1L			PMAIP1
			STMN1			CST3
			UBXN11			RBM39
			CD52			CTSZ
			HMGN2			UQCR11
			SYTL1			GADD45B
			WASF2			GMFG
			AHDC1			FTL
			SMPDL3B			NKG7
			DNAJC8			RAC2
			PHACTR4			TYMP
			SNHG12			HMGN1
			TAF12
			GMEB1
			YTHDF2
			SRSF4
			MATN1
			LAPTM5
			ZCCHC17
			PEF1
			KHDRBS1
			KPNA6
			CCDC28B
			EIF3I
			LCK
			HDAC1
			MARCKSL1
			BSDC1
			ZBTB8A
			AK2
			SFPQ
			ZMYM4
			AGO3
			THRAP3
			MEAF6
			GNL2
			MTF1
			FHL3
			AKIRIN1
			MACF1
			PABPC4
			MYCL
			CAP1
			PPT1
			SMAP2
			SCMH1
			PPCS
			CCDC30
			YBX1
			TIE1
			HYI
			KDM4A
			ARTN
			RNF220
			PLK3
			PRDX1
			NASP
			GPBP1L1
			PIK3R3
			POMGNT1
			UQCRH
			MKNK1
			LINC00853
			TAL1
			FAF1
			CDKN2C
			RNF11
			EPS15
			PRPF38A
			SCP2
			HSPB11
			TMEM59
			ACOT11
			JUN
			JAK1
			LEPROT
			PDE4B
			MIER1
			GADD45A
			WLS
			SRSF11
			ZRANB2
			NEGR1
			TYW3
			ACADM
			PIGK
			AK5
			FUBP1
			DNAJB4
			PRKACB
			SAMD13
			ZNHIT6
			COL24A1
			ODF2L
			SH3GLB1
			PKN2
			GBP2
			GBP4
			ZNF326
			ZNF644
			EVI5
			MTF2
			DR1
			DNTTIP2
			TRMT13
			EXTL2
			S1PR1
			RNPC3
			VAV3
			FAM102B
			HENMT1
			PRPF38B
			STXBP3
			GNAI3
			AMPD2
			SLC16A4
			LAMTOR5
			CD53
			LRIF1
			DRAM2
			C1orf162
			RHOC
			PHTF1
			RSBN1
			PTPN22
			BCL2L15
			BCAS2
			CSDE1
			CD58
			CD2
			MAN1A2
			NOTCH2
			FCGR1B
			PDE4DIP
			POLR3GL
			CHD1L
			ACP6
			FCGR1A
			SV2A
			MTMR11
			PLEKHO1
			ANP32E
			APH1A
			ECM1
			ENSA
			GOLPH3L
			CTSS
			MLLT11
			PSMD4
			PSMB4
			MRPL9
			S100A10
			S100A11
			TCHH
			S100A12
			S100A4
			S100A16
			SLC39A1
			CREB3L4
			JTB
			RAB13
			TPM3
			C1orf43
			HAX1
			IL6R
			ADAR
			PMVK
			PBXIP1
			ADAM15
			SLC50A1
			KRTCAP2
			ASH1L
			GON4L
			SSR2
			BCAN
			ARHGEF11
			CD1D
			SPTA1
			MNDA
			PYHIN1
			IFI16
			FCER1A
			SLAMF8
			TAGLN2
			PEA15
			SLAMF6
			CD84
			CD48
			CD244
			F11R
			TSTD1
			ARHGAP30
			PFDN2
			UFC1
			B4GALT3
			FCER1G
			SDHC
			FCGR3A
			FCGR2B
			FCGR3B
			UHMK1
			TMCO1
			MPC2
			DCAF6
			TIPRL
			ATP1B1
			NME7
			BLZF1
			SELP
			SELL
			PRRC2C
			DNM3
			PIGC
			SUCO
			TNFSF4
			PRDX6
			KIAA0040
			CEP350
			ACBD6
			MR1
			NPL
			NCF2
			ARPC5
			RGL1
			C1orf21
			IVNS1ABP
			TPR
			RGS18
			RGS1
			CDC73
			CFH
			DENND1B
			MIR181A1HG
			ZNF281
			PHLDA3
			PTPN7
			PPP1R12B
			KDM5B
			PCAT6
			CHI3L1
			BTG2
			ATP2B4
			LAX1
			ZC3H11A
			ZBED6
			SNRPE
			SOX13
			PIK3C2B
			LRRN2
			DSTYK
			CDK18
			SLC45A3
			NUCKS1
			EIF2D
			IL19
			CD55
			CD34
			PLXNA2
			TRAF3IP3
			PPP2R5A
			ATF3
			BATF3
			GPATCH2
			DUSP10
			MIA3
			CAPN2
			CNIH3
			DNAH14
			LBR
			SRP9
			PYCR2
			SDE2
			PARP1
			ARF1
			IBA57
			RHOU
			GNPAT
			SPRTN
			EGLN1
			TSNAX
			MAP10
			NTPCR
			COA6
			TARBP1
			TOMM20
			RBM34
			ARID4B
			GGPS1
			LYST
			RYR2
			CEP170
			SDCCAG8
			COX20
			SMYD3
			CNST
			SCCPDH
			AHCTF1
			ZNF669
			NLRP3
			GCSAML
			OR2C3
			TRIM58
			ACP1
			TMEM18
			PXDN
			MYT1L
			RNF144A
			ID2
			MBOAT2
			ITGB1BP1
			YWHAQ
			KLF11
			HPCAL1
			ROCK2
			LPIN1
			MYCNOS
			MYCN
			LAPTM4A
			FAM228B
			ITSN2
			PTRHD1
			DNAJC27
			POMC
			DNMT3A
			ASXL2
			KIF3C
			DRC1
			OTOF
			DPYSL5
			OST4
			MRPL33
			RBKS
			YPEL5
			MEMO1
			DPY30
			YIPF4
			RASGRP3
			CRIM1
			GPATCH11
			EIF2AK2
			CEBPZ
			PRKD3
			QPCT
			LINC00211
			CYP1B1
			HNRNPLL
			SRSF7
			SLC8A1
			COX7A2L
			ZFP36L2
			PPM1B
			SRBD1
			CRIPT
			ERLEC1
			SPTBN1
			RTN4
			CLHC1
			REL
			PUS10
			PEX13
			USP34
			B3GNT2
			OTX1
			UGP2
			PELI1
			LINC00309
			SERTAD2
			CEP68
			MEIS1
			C1D
			PLEK
			ARHGAP25
			NFU1
			SNRNP27
			NAGK
			MPHOSPH10
			ZNF638
			PRADC1
			CCT7
			TPRKB
			STAMBP
			MTHFD2
			HTRA2
			DOK1
			SUCLG1
			TMSB10
			TGOLN2
			GGCX
			GNLY
			PTCD3
			KRCC1
			ANKRD36C
			ANKRD36
			ACTR1B
			TMEM131
			LIPT1
			AFF3
			RFX8
			MAP4K4
			IL1R2
			IL1RL1
			IL18R1
			IL18RAP
			LINC01114
			POU3F3
			FHL2
			SULT1C4
			GCC2
			LIMS1
			RANBP2
			BCL2L11
			ZC3H8
			IL1B
			ACTR3
			MARCO
			DBI
			RALB
			GLI2
			NIFK
			GYPC
			IWS1
			CCDC115
			PTPN18
			MZT2A
			TMEM163
			UBXN4
			CXCR4
			HNMT
			ARHGAP15
			ZEB2
			ORC4
			MMADHC
			NMI
			RIF1
			PRPF40A
			ARL6IP6
			GPD2
			UPP2
			CCDC148
			BAZ2B
			CD302
			TANK
			GCA
			CERS6
			NOSTRIN
			DHRS9
			PPIG
			CCDC173
			SSB
			METTL5
			TLK1
			CYBRD1
			DLX1
			DLX2
			ITGA6
			PDK1
			CDCA7
			OLA1
			CIR1
			OSBPL6
			PRKRA
			SESTD1
			UBE2E3
			ITGA4
			ZC3H15
			ITGAV
			TFPI
			ANKAR
			ORMDL1
			INPP1
			GLS
			STAT1
			NABP1
			STK17B
			ANKRD44
			SF3B1
			COQ10B
			CLK1
			PPIL3
			NDUFB3
			ALS2
			SUMO1
			NOP58
			NBEAL1
			EEF1B2
			KLF7
			C2orf80
			PIKFYVE
			PTH2R
			IKZF2
			SPAG16
			FN1
			XRCC5
			CXCR2
			ARPC2
			TMBIM1
			SLC11A1
			CYP27A1
			TUBA4A
			OBSL1
			STK11IP
			AGFG1
			PID1
			SP110
			SP140
			SP140L
			SP100
			ITM2C
			GIGYF2
			ARL4C
			LRRFIP1
			IL5RA
			CRBN
			ITPR1
			SETD5
			CAMK1
			TADA3
			IL17RE
			BRK1
			GHRL
			VGLL4
			MKRN2
			RAF1
			LSM3
			CCDC174
			FGD5
			ANKRD28
			SATB1
			ZNF385D
			UBE2E1
			THRB
			TOP2B
			NGLY1
			OXSM
			CMC1
			AZI2
			ZCWPW2
			STT3B
			CMTM6
			TRIM71
			ARPP21
			EPM2AIP1
			LRRFIP2
			GOLGA4
			ITGA9
			CTDSPL
			ACAA1
			CSRNP1
			SLC25A38
			EIF1B
			VIPR1
			NKTR
			ACKR2
			ABHD5
			ZNF660
			ZNF197
			TMEM42
			ZDHHC3
			CDCP1
			CCR3
			CCR1
			CCR2
			CCRL2
			LTF
			NBEAL2
			SETD2
			CSPG5
			SMARCC1
			MAP4
			CAMP
			NME6
			TREX1
			IP6K2
			ARIH2
			IMPDH2
			KLHDC8B
			C3orf62
			USP4
			RHOA
			TCTA
			UBA7
			GNAI2
			HYAL3
			MAPKAPK3
			STAB1
			SMIM4
			PBRM1
			GLT8D1
			SPCS1
			ERC2
			CCDC66
			HESX1
			APPL1
			SLMAP
			FLNB
			PXK
			PTPRG
			THOC7
			SLC25A26
			KBTBD8
			TMF1
			ARL6IP5
			FOXP1
			RYBP
			PPP4R2
			EBLN2
			GBE1
			CGGBP1
			PROS1
			TRMT10C
			PCNP
			ZBTB11
			NFKBIZ
			BBX
			CD47
			IFT57
			HHLA2
			CD96
			ZBED2
			CD200
			ZBTB20
			TIMMDC1
			NDUFB4
			HGD
			GOLGB1
			EAF2
			CD86
			CSTA
			FAM162A
			MYLK
			CCDC14
			ZNF148
			UROC1
			CHCHD6
			PODXL2
			MGLL
			GATA2
			GP9
			ISY1
			MBD4
			PLXND1
			TRH
			ATP2C1
			TOPBP1
			TF
			RAB6B
			RYK
			CEP63
			ARMC8
			CEP70
			SLC25A36
			SPSB4
			RNF7
			ATP1B3
			TFDP2
			U2SURP
			CPA3
			GYG1
			HLTF
			COMMD2
			TSC22D2
			SERP1
			MED12L
			GPR171
			P2RY14
			P2RY13
			IGSF10
			SUCNR1
			P2RY1
			DHX36
			PLCH1
			CCNL1
			RSRC1
			LXN
			SMC4
			KPNA4
			NMD3
			WDR49
			SERPINI1
			SEC62
			PLD1
			FNDC3B
			TBL1XR1
			ZMAT3
			FXR1
			DNAJC19
			B3GNT5
			AP2M1
			MAP3K13
			TRA2B
			EIF4A2
			IL1RAP
			CCDC50
			TMEM44
			LSG1
			FAM43A
			ACAP2
			PPP1R2
			TFRC
			RNF168
			PIGX
			CEP19
			PAK2
			DLG1
			LRCH3
			SPON2
			C4orf48
			SH3BP2
			MFSD10
			LRPAP1
			MSX1
			CYTL1
			MRFAP1
			S100P
			SORCS2
			SH3TC1
			HTRA3
			BOD1L1
			FAM200B
			BST1
			CD38
			PROM1
			LAP3
			RELL1
			TMEM156
			RFC1
			RHOH
			RBM47
			TMEM33
			NFXL1
			TEC
			OCIAD2
			FIP1L1
			CHIC2
			KIT
			AASDH
			SRP72
			HOPX
			SPINK2
			REST
			NOA1
			IGFBP7
			CENPC
			YTHDC1
			UGT2B11
			SULT1B1
			CSN1S1
			UTP3
			ANKRD17
			CXCL1
			PF4
			PPBP
			CXCL3
			CXCL2
			RCHY1
			CCNI
			ANXA3
			ANTXR2
			PRDM8
			SCD5
			PLAC8
			MRPS18C
			ARHGAP24
			AFF1
			HSD17B11
			NUDT9
			PPM1K
			PYURF
			GPRIN3
			SNCA
			MMRN1
			HPGDS
			EIF4E
			DNAJB14
			DDIT4L
			UBE2D3
			AIMP1
			SGMS2
			CASP6
			CAMK2D
			NDST3
			SNHG8
			ANXA5
			SPRY1
			LINC01091
			JADE1
			PCDH10
			ELF2
			SCOC
			TBC1D9
			INPP4B
			SMARCA5
			SMAD1
			SH3D19
			TMEM154
			FHDC1
			TLR2
			PPID
			FSTL5
			CBR4
			SH3RF1
			NEK1
			HMGB2
			CEP44
			HPGD
			SPCS3
			SLC12A7
			MED10
			MTRR
			CCT5
			CMBL
			DAP
			BASP1
			SUB1
			NPR3
			SPEF2
			NIPBL
			RICTOR
			PTGER4
			ZNF131
			MRPS30
			EMB
			PARP8
			ITGA1
			PELO
			NDUFS4
			DHX29
			GPBP1
			ELOVL7
			ZSWIM6
			KIF2A
			SREK1IP1
			CWC27
			ADAMTS6
			MAST4
			PIK3R1
			MRPS36
			CCDC125
			NAIP
			BDP1
			BTF3
			NSA2
			POLK
			IQGAP2
			F2R
			S100Z
			PDE8B
			WDR41
			SCAMP1
			HOMER1
			MSH3
			SSBP2
			VCAN
			EDIL3
			COX7C
			CCNH
			ARRDC3
			FAM172A
			POU5F2
			RHOBTB3
			CAST
			LNPEP
			CHD1
			SLCO6A1
			PPIP5K2
			NREP
			APC
			SRP19
			DCP2
			AP3S1
			CSNK1G3
			ZNF608
			PHAX
			HINT1
			LYRM7
			IRF1
			RAD50
			UQCRQ
			LEAP2
			AFF4
			SKP1
			UBE2B
			JADE2
			CAMLG
			DDX46
			TGFBI
			HNRNPA0
			FAM13B
			FAM53C
			EGR1
			LRRTM2
			MATR3
			PAIP2
			SLC23A1
			MZB1
			DNAJC18
			UBE2D2
			CYSTM1
			CD14
			IK
			ZMAT2
			TAF7
			DIAPH1
			ARAP3
			NR3C1
			PRELID2
			RBM27
			PPP2R2B
			ADRB2
			CSNK1A1
			ARHGEF37
			CSF1R
			CAMK2A
			CD74
			RBM22
			SMIM3
			IRGM
			TNIP1
			CCDC69
			SPARC
			ATOX1
			CYFIP2
			CLINT1
			TTC1
			CCNJL
			SLU7
			PTTG1
			CCNG1
			NPM1
			FGF18
			ATP6V0E1
			HRH2
			HIGD2A
			PRELID1
			DBN1
			TMED9
			HNRNPAB
			PHYKPL
			ZNF354A
			ZFP2
			MAML1
			LTC4S
			TBC1D9B
			SCGB3A1
			BTNL8
			IRF4
			HUS1B
			FOXC1
			GMDS
			SERPINB1
			ECI2
			NRN1
			RIOK1
			BLOC1S5
			TMEM14C
			TMEM14B
			TMEM170B
			PHACTR1
			TBC1D7
			GFOD1
			NOL7
			RANBP9
			MCUR1
			JARID2
			DTNBP1
			MYLIP
			GMPR
			KIF13A
			DEK
			RNF144B
			E2F3
			SOX4
			CASC15
			ACOT13
			C6orf62
			TRIM38
			BTN3A2
			ZNF184
			ZNF165
			ZSCAN9
			ZSCAN31
			GABBR1
			PPP1R11
			PPP1R10
			PPP1R18
			IER3
			MICA
			ATP6V1G2
			LTA
			TNF
			LST1
			C6orf47
			LY6G5C
			DDAH2
			CLIC1
			LSM2
			HSPA1A
			HSPA1B
			EHMT2
			ATF6B
			PPT2
			RNF5
			GPSM3
			BRD2
			RGL2
			PHF1
			NUDT3
			SNRPC
			SRPK1
			MAPK14
			SRSF3
			FGD2
			PIM1
			TMEM217
			RNF8
			ZFAND3
			GLO1
			KCNK5
			KCNK17
			DAAM2
			TREML2
			CCND3
			MRPS10
			TBCC
			MEA1
			DNPH1
			CAPN11
			HSP90AB1
			CDC5L
			SUPT3H
			PLA2G7
			CD2AP
			PTCHD4
			IL17F
			EFHC1
			FBXO9
			ZNF451
			PHF3
			EYS
			EEF1A1
			PHIP
			TPBG
			UBE3D
			SYNCRIP
			ZNF292
			PNRC1
			PM20D2
			UBE2J1
			MDN1
			MAP3K7
			UFL1
			PNISR
			SEC63
			SNX3
			SESN1
			CD164
			AK9
			WASF1
			CDC40
			AMD1
			GTF3C6
			REV3L
			TRAF3IP2
			HDAC2
			TSPYL1
			RWDD1
			KPNA5
			GOPC
			MAN1A1
			GJA1
			SMPDL3A
			NCOA7
			ARG1
			LINC01013
			VNN2
			SLC18B1
			TBPL1
			HBS1L
			MYB
			AHI1
			BCLAF1
			MAP7
			IFNGR1
			ABRACL
			TXLNB
			CITED2
			LTV1
			RAB32
			STXBP5
			PCMT1
			RAET1E
			ULBP2
			AKAP12
			RGS17
			IPCEF1
			ARID1B
			TMEM242
			SYNJ2
			DYNLT1
			ACAT2
			MRPL18
			QKI
			SFT2D1
			MPC1
			RNASET2
			PDCD2
			FAM20C
			SUN1
			ADAP1
			C7orf50
			MICALL2
			EIF3B
			CHST12
			TTYH3
			WIPI2
			ACTB
			FSCN1
			RNF216
			EIF2AK1
			RAC1
			C1GALT1
			NDUFA4
			PHF14
			THSD7A
			ARL4A
			ANKMY2
			BZW2
			TSPAN13
			AGR2
			MACC1
			CDCA7L
			TOMM7
			GPNMB
			TRA2A
			SKAP2
			HOTAIRM1
			TAX1BP1
			JAZF1
			CREB5
			CPVL
			MTURN
			AOAH
			ELMO1
			EPDR1
			STARD3NL
			RALA
			INHBA
			PSMA2
			STK17A
			MRPS24
			TMED4
			PPIA
			TNS3
			CHCHD2
			ZNF680
			ZNF107
			ZNF138
			ZNF92
			CRCP
			SBDS
			TYW1
			BAZ1B
			BCL7B
			EIF4H
			LAT2
			CLIP2
			NCF1
			FGL2
			GSAP
			RSBN1L
			CD36
			HGF
			TP53TG1
			STEAP4
			CLDN12
			AKAP9
			CDK6
			SAMD9
			SAMD9L
			PON2
			BRI3
			ARPC1B
			CYP3A5
			ZKSCAN1
			PILRB
			PILRA
			ZCWPW1
			TSC22D4
			TFR2
			TRIP6
			TRIM56
			SERPINE1
			VGF
			CLDN15
			CUX1
			ORAI2
			FBXL13
			NFE4
			DNAJC2
			PSMC2
			KMT2E
			SYPL1
			NAMPT
			PIK3CG
			LAMB4
			PNPLA8
			IFRD1
			LSMEM1
			TES
			ARF5
			IMPDH1
			CEP41
			MEST
			AKR1B1
			CNOT4
			MTPN
			TRIM24
			SVOPL
			ZC3HAV1
			LUC7L2
			NDUFB2
			MGAM
			CLEC5A
			MTRNR2L6
			ZYX
			PDIA4
			LINC00996
			GIMAP7
			GIMAP4
			GIMAP5
			TMEM176B
			TMEM176A
			AGAP3
			SMARCD3
			SHH
			DNAJB6
			ESYT2
			PLCXD1
			LINC00685
			CSF2RA
			IL3RA
			SLC25A6
			ASMTL
			AKAP17A
			CD99
			CLCN4
			TMSB4X
			OFD1
			GPM6B
			BMX
			AP1S2
			SYAP1
			REPS2
			PDHA1
			SH3KBP1
			SAT1
			CYBB
			DYNLT3
			TSPAN7
			MID1IP1
			ATP6AP2
			EFHC2
			ZNF674
			SLC9A7
			UXT
			EBP
			GLOD5
			GRIPAP1
			PLP2
			TSPYL2
			MAGED2
			ALAS2
			PAGE2B
			AR
			IGBP1
			IL2RG
			XIST
			JPX
			PBDC1
			ATRX
			PGK1
			CYSLTR1
			LPAR4
			P2RY10
			ITM2A
			SH3BGRL
			ZNF711
			ARMCX6
			ARMCX3
			NXF3
			BEX4
			TCEAL4
			TCEAL3
			TCEAL1
			MORF4L2
			RBM41
			TSC22D3
			COL4A5
			NXT2
			PAK3
			KLHL13
			IL13RA1
			UPF3B
			NKAP
			LAMP2
			THOC2
			STAG2
			ZDHHC9
			UTP14A
			RAB33A
			RBMX2
			RAP2C
			MOSPD1
			FHL1
			MAP7D3
			HTATSF1
			ARHGEF6
			AFF2
			IDS
			ZNF185
			SSR4
			AVPR2
			FLNA
			LAGE3
			MPP1
			VBP1
			VAMP7
			WASIR1
			ERICH1
			DLGAP2
			MCPH1
			AGPAT5
			PINX1
			FDFT1
			CTSB
			DLC1
			PCM1
			CSGALNACT1
			INTS10
			NPM2
			POLR3D
			BIN3
			EGR3
			TNFRSF10C
			TNFRSF10D
			SLC25A37
			ADAM28
			ADAMDEC1
			PPP2R2A
			DPYSL2
			PTK2B
			RBPMS
			NRG1
			ZNF703
			LSM1
			FGFR1
			TACC1
			PLEKHA2
			HTRA4
			ADAM9
			KAT6A
			FNTA
			CEBPD
			PCMTD1
			RB1CC1
			ATP6V1H
			TCEA1
			LYPLA1
			TGS1
			SDCBP
			TOX
			CA8
			RAB2A
			PDE7A
			COPS5
			ARFGEF1
			TERF1
			SBSPON
			LY96
			PAG1
			FABP5
			IMPA1
			CA1
			WWP1
			CPNE3
			NBN
			PLEKHF2
			UQCRB
			PTDSS1
			SDC2
			MTDH
			COX6C
			POLR2K
			YWHAZ
			KLF10
			AZIN1
			BAALC
			FZD6
			CTHRC1
			LRP12
			ZFPM2
			OXR1
			ANGPT1
			EIF3E
			TRPS1
			EIF3H
			MED30
			ENPP2
			SNTB1
			FAM83A
			ZHX1
			FER1L6
			TATDN1
			SQLE
			NSMCE2
			LINC00861
			CCDC26
			LRRC6
			TMEM71
			PHF20L1
			NDRG1
			ST3GAL1
			PTP4A3
			LY6E
			TOP1MT
			EEF1D
			PLEC
			MAF1
			CCDC171
			PLIN2
			CDKN2A
			TEK
			LINGO2
			B4GALT1
			SPINK4
			CLTA
			TOMM5
			PIP5K1B
			MAMDC2
			SMC5
			KLF9
			ABHD17B
			ALDH1A1
			ANXA1
			RORB
			OSTF1
			GNAQ
			GKAP1
			CTSL
			CKS2
			LINC00484
			NINJ1
			FAM120A
			FBP1
			CCDC180
			TMOD1
			HEMGN
			ANP32B
			SEC61B
			KLF4
			TXN
			SLC46A2
			SLC31A2
			BSPRY
			C9orf43
			ZNF618
			ORM1
			ATP6V1G1
			FBXW2
			CNTRL
			GSN
			PTGS1
			PSMB7
			ENG
			C9orf16
			GOLGA2
			ENDOG
			IER5L
			C9orf78
			USP20
			AIF1L
			NUP214
			TTF1
			GFI1B
			GTF3C5
			BRD3
			RXRA
			FCN1
			OLFM1
			NACC2
			LHX3
			DNLZ
			CARD9
			EGFL7
			SNHG7
			PHPT1
			FBXW5
			C9orf139
			FUT7
			DPP7
			MRPL41
			GTPBP4
			IDI1
			WDR37
			ADARB2
			PFKP
			KLF6
			AKR1C3
			NET1
			IL2RA
			PRKCQ
			SFMBT2
			KIN
			CELF2
			UPF2
			DHTKD1
			NUDT5
			CDC123
			CAMK1D
			FAM107B
			CDNF
			DCLRE1C
			VIM
			STAM
			PLXDC2
			DNAJC1
			BMI1
			SPAG6
			MSRB2
			KIAA1217
			APBB1IP
			YME1L1
			RAB18
			SVIL
			MAP3K8
			ZEB1
			KIF5B
			EPC1
			ITGB1
			GJD4
			ZNF33A
			ZNF37A
			ZNF33B
			BMS1
			ZNF32
			RASSF4
			ZNF22
			TFAM
			JMJD1C
			REEP3
			CCAR1
			DDX50
			DDX21
			SRGN
			TSPAN15
			PCBD1
			PSAP
			SPOCK2
			ASCC1
			ANAPC16
			DDIT4
			MICU1
			DNAJC9
			CHCHD1
			CAMK2G
			PLAU
			VCL
			KAT6B
			VDAC2
			COMTD1
			ZNF503
			PPIF
			EIF5AL1
			ANXA11
			CCSER2
			GRID1
			ATAD1
			PTEN
			ANKRD22
			ACTA2
			LIPA
			IFIT2
			KIF20B
			LINC00865
			HHEX
			EXOC6
			CYP26A1
			FRA10AC1
			PDLIM1
			SORBS1
			DNTT
			FRAT1
			ERLIN1
			NDUFB8
			MRPL43
			LZTS2
			NPM3
			NT5C2
			SH3PXD2A
			SLK
			COL17A1
			GSTO2
			SORCS1
			SMC3
			PDCD4
			SHOC2
			ADRA2A
			TCF7L2
			DCLRE1A
			PDZD8
			EMX2
			FAM204A
			CACUL1
			EIF3A
			FAM24B
			CHST15
			CTBP2
			PTPRE
			UTF1
			VENTX
			IFITM2
			IFITM1
			IFITM3
			RNH1
			EPS8L2
			TALDO1
			POLR2L
			CTSD
			MRPL23
			CD81
			KCNQ1
			KCNQ1OT1
			CDKN1C
			ZNF195
			PGAP2
			HBB
			HBD
			HBG1
			HBG2
			TRIM6
			OR52N1
			TAF10
			EIF3F
			TMEM41B
			SWAP70
			MTRNR2L8
			CTR9
			EIF4G2
			USP47
			LINC00958
			BTBD10
			FAR1
			PSMA1
			PDE3B
			INSC
			SOX6
			C11orf58
			NUCB2
			SVIP
			BDNF
			KIF18A
			IMMP1L
			WT1
			CSTF3
			ABTB2
			CAT
			CD44
			COMMD9
			PRR5L
			HSD17B12
			CD82
			TP53I11
			SPI1
			FNBP4
			UBE2L6
			SERPING1
			MPEG1
			STX3
			TCN1
			MS4A3
			MS4A6A
			MS4A7
			PTGDR2
			SLC15A3
			CD6
			SDHAF2
			BEST1
			FTH1
			AHNAK
			EEF1G
			TTC9C
			LGALS12
			RTN3
			FERMT3
			TRMT112
			PRDX5
			NRXN2
			RASGRP2
			PYGM
			SF1
			CDC42BPG
			EHD1
			ATG2A
			PPP2R5B
			TM7SF2
			FAU
			MRPL49
			CAPN1
			SLC25A45
			MALAT1
			FAM89B
			EHBP1L1
			CFL1
			CTSW
			CST6
			SF3B2
			DPP3
			CTSF
			RBM4
			ANKRD13D
			TBC1D10C
			CDK2AP2
			GSTP1
			ACY3
			UNC93B1
			TCIRG1
			CHKA
			LAMTOR1
			FOLR3
			ARAP1
			P2RY6
			ARHGEF17
			DNAJB13
			UCP2
			PGM2L1
			SLCO2B1
			UVRAG
			B3GNT6
			CLNS1A
			RSF1
			AAMDC
			PCF11
			CCDC90B
			TMEM126B
			CHORDC1
			SLC36A4
			SMCO4
			TAF1D
			C11orf54
			CWC15
			CEP57
			JRKL
			YAP1
			TMEM123
			MMP8
			CASP4
			CARD16
			DDX10
			C11orf1
			SDHD
			IL18
			ZBTB16
			RBM7
			REXO2
			RNF214
			CEP164
			IL10RA
			CD3E
			CD3D
			KMT2A
			TMEM25
			CBL
			SORL1
			UBASH3B
			HSPA8
			TBRG1
			NRGN
			ROBO4
			ST3GAL4
			FLI1
			NFRKB
			APLP2
			ST14
			ZBTB44
			THYN1
			KDM5A
			B4GALNT3
			ERC1
			WNT5B
			CACNA2D4
			CCND2
			DYRK4
			CD9
			SCNN1A
			CD27
			MRPL51
			GAPDH
			CHD4
			LPAR5
			ING4
			CD4
			C1RL
			CD163
			GDF3
			SLC2A3
			C3AR1
			LINC00937
			CLEC4D
			CLECL1
			CD69
			CLEC2B
			CLEC12A
			CLEC1B
			CLEC9A
			CLEC7A
			YBX3
			PRR4
			ETV6
			MANSC1
			EMP1
			ATF7IP
			PLBD1
			ARHGDIB
			PLEKHA5
			GYS2
			LDHB
			KRAS
			ITPR2
			FGFR1OP2
			TM7SF3
			MED21
			PPFIBP1
			CCDC91
			FAR2
			ERGIC2
			CPNE8
			LRRK2
			YAF2
			PPHLN1
			ZCRB1
			PUS7L
			SCAF11
			SLC38A1
			ADCY6
			LMBR1L
			TUBA1A
			TUBA1C
			SPATS2
			ATF1
			BIN2
			CELA1
			GALNT6
			PFDN5
			PRR13
			HOTAIR
			HOXC11
			HOXC6
			HOXC9
			HOXC8
			HNRNPA1
			NFE2
			ZNF385A
			PDE1B
			TESPA1
			RDH5
			GDF11
			ESYT1
			MYL6B
			MYL6
			SMARCC2
			STAT2
			BAZ2A
			PTGES3
			NACA
			LRP1
			ARHGAP9
			DDIT3
			AVIL
			USP15
			GNS
			MSRB3
			TMBIM4
			IRAK3
			IFNG
			MDM1
			RAP1B
			CPM
			LYZ
			CCT2
			ZFC3H1
			TBC1D15
			ATXN7L3B
			GLIPR1
			KRR1
			NAP1L1
			OSBPL8
			PPP1R12A
			LIN7A
			CCDC59
			CEP290
			BTG1
			MRPL42
			SOCS2
			CRADD
			VEZT
			SNRPF
			LTA4H
			IKBIP
			ACTR6
			GNPTAB
			C12orf42
			TDG
			TXNRD1
			CKAP4
			CMKLR1
			ISCU
			GIT2
			C12orf76
			ARPC3
			GPN3
			VPS29
			ATXN2
			ALDH2
			ERP29
			PTPN11
			TPCN1
			MED13L
			MAP1LC3B2
			TESC
			PEBP1
			TAOK3
			SUDS3
			SRSF9
			DYNLL1
			RNF10
			ANAPC5
			BCL7A
			MLXIP
			CLIP1
			RSRC2
			HCAR2
			HCAR3
			DENR
			VPS37B
			C12orf65
			SBNO1
			RILPL2
			EIF2B1
			UBC
			SFSWAP
			MMP17
			FBRSL1
[truncated: 919 more rows]

## Sheet: Cluster4
MOSCATO			AUC (p-val)			AUC (<0.3 or >0.7)
RNA	ADT		RNA	ADT		RNA	ADT
S100A10	CD3		NOC2L	CD14		JUN	CD14
ID2	CD4		ISG15	CD19		S100A4	CD19
GNLY			SDF4	CD3		ID2	CD4
DUSP2			UBE2J2	CD4		SRSF7	CD56
FGFBP2			ACAP3	CD56		EEF1B2
GZMA			AURKAIP1			CCNL1
ANXA6			MIB2			CCNI
AIF1			CDK11A			DUSP1
CDK6			GNB1			EEF1A1
TMSB4X			RER1			PNRC1
GZMH			TNFRSF14			PNISR
PPP2R5C			CEP104			EIF3E
B2M			KCNAB2			KLF6
IL32			KLHL21			HBB
CSNK1D			CAMTA1			MALAT1
CLEC11A			PARK7			HNRNPA1
NKG7			RERE			NACA
			SLC2A5			NAP1L1
			CLSTN1			TPT1
			CTNNBIP1			GZMH
			KIF1B			SRSF5
			DFFA			FOS
			CASZ1			CALM1
			TARDBP			HSP90AA1
			MTOR			B2M
			FBXO44			HBA2
			FBXO6			HBA1
			MIIP			FUS
			VPS13D			UBB
			PRDM2			EIF1
			SPEN			UBA52
			FBXO42			NKG7
			SZRD1
			NECAP2
			NBPF1
			SDHB
			PADI4
			RCC2
			UBR4
			AKR7A2
			CAPZB
			TMCO4
			DDOST
			HP1BP3
			EIF4G3
			USP48
			CDC42
			ZBTB40
			LUZP1
			HNRNPR
			PITHD1
			SRSF10
			SRRM1
			RUNX3
			SYF2
			TMEM50A
			STMN1
			CEP85
			SH3BGRL3
			CD52
			ZNF683
			HMGN2
			ARID1A
			NUDC
			SYTL1
			WASF2
			AHDC1
			FGR
			IFI6
			STX12
			PPP1R8
			THEMIS2
			DNAJC8
			SESN2
			PHACTR4
			TAF12
			GMEB1
			YTHDF2
			EPB41
			SRSF4
			MECR
			MATN1
			LAPTM5
			PUM1
			ZCCHC17
			PEF1
			PTP4A2
			KHDRBS1
			KPNA6
			CCDC28B
			EIF3I
			LCK
			HDAC1
			MARCKSL1
			BSDC1
			ZBTB8A
			ZBTB8OS
			RBBP4
			SMIM12
			SFPQ
			ZMYM4
			KIAA0319L
			PSMB2
			C1orf216
			AGO4
			AGO3
			THRAP3
			SH3D21
			LSM10
			MRPS15
			CSF3R
			ZC3H12A
			MEAF6
			GNL2
			SF3A3
			RRAGC
			AKIRIN1
			NDUFS5
			MACF1
			TRIT1
			CAP1
			SMAP2
			FOXJ3
			PPCS
			CCDC30
			YBX1
			SLC2A1
			EBNA1BP2
			ATP6V0B
			RNF220
			PLK3
			UROD
			TOE1
			AKR1A1
			NASP
			UQCRH
			MKNK1
			ATPAF1
			EFCAB14
			CMPK1
			CDKN2C
			EPS15
			TXNDC12
			KTI12
			BTF3L4
			PRPF38A
			GPX7
			SCP2
			PODN
			MAGOH
			HSPB11
			TMEM59
			SSBP3
			USP24
			JUN
			USP1
			PGM1
			JAK1
			LEPROT
			PDE4B
			MIER1
			SERBP1
			GADD45A
			SRSF11
			ZRANB2
			NEGR1
			TYW3
			ACADM
			AK5
			USP33
			FUBP1
			TTLL7
			PRKACB
			SAMD13
			GNG5
			CTBS
			ZNHIT6
			COL24A1
			ODF2L
			SH3GLB1
			PKN2
			RBMXL1
			GBP3
			GBP1
			GBP2
			GBP4
			GBP5
			ZNF326
			ZNF644
			TGFBR3
			MTF2
			TMED5
			DR1
			FNBP1L
			DNTTIP2
			SLC35A3
			SASS6
			TRMT13
			RTCA
			SLC30A7
			DPH5
			RNPC3
			PRPF38B
			STXBP3
			TAF13
			TMEM167B
			PSRC1
			PSMA5
			AHCYL1
			RBM15
			LAMTOR5
			CD53
			LRIF1
			DRAM2
			CHI3L2
			C1orf162
			RAP1A
			CAPZA1
			RHOC
			SLC16A1
			PHTF1
			RSBN1
			PTPN22
			HIPK1
			TRIM33
			BCAS2
			NRAS
			CSDE1
			SIKE1
			VANGL1
			ATP1A1
			CD58
			CD2
			TTF2
			MAN1A2
			POLR3GL
			CD160
			CHD1L
			SV2A
			ANP32E
			APH1A
			MCL1
			ENSA
			CTSS
			CERS2
			C1orf56
			GABPB2
			SCNM1
			PSMD4
			PI4KB
			PSMB4
			POGZ
			MRPL9
			S100A10
			S100A9
			S100A8
			S100A6
			S100A4
			CHTOP
			SNAPIN
			ILF2
			GATAD2B
			CREB3L4
			JTB
			RAB13
			TPM3
			C1orf43
			HAX1
			UBE2Q1
			ADAR
			PMVK
			PBXIP1
			FDPS
			ASH1L
			YY1AP1
			DAP3
			GON4L
			SYT11
			RIT1
			ARHGEF2
			SSR2
			LAMTOR2
			PMF1
			CCT3
			MEF2D
			ISG20L2
			MRPL24
			PRCC
			ETV3
			PYHIN1
			IFI16
			FCER1A
			DUSP23
			FCRL6
			TAGLN2
			COPA
			NCSTN
			CD84
			CD48
			SLAMF7
			F11R
			TSTD1
			ARHGAP30
			UFC1
			B4GALT3
			NDUFS2
			FCER1G
			SDHC
			DUSP12
			ATF6
			UHMK1
			MGST3
			ALDH9A1
			TMCO1
			POGK
			POU2F1
			MPC2
			TIPRL
			SFT2D2
			XCL1
			ATP1B1
			BLZF1
			SELP
			SELL
			KIFAP3
			PRRC2C
			DNM3
			PIGC
			SUCO
			PRDX6
			KLHL20
			CENPL
			RABGAP1L
			CACYBP
			MRPS14
			KIAA0040
			ABL2
			TOR1AIP2
			CEP350
			ACBD6
			MR1
			IER5
			GLUL
			DHX9
			ARPC5
			C1orf21
			IVNS1ABP
			TPR
			RGS18
			RGS1
			RGS2
			CDC73
			DENND1B
			PTPRC
			MIR181A1HG
			ZNF281
			IPO9
			TIMM17A
			PTPN7
			KDM5B
			TMEM183A
			BTG2
			ATP2B4
			LAX1
			ZC3H11A
			ZBED6
			SNRPE
			PPP1R15B
			PIK3C2B
			MDM4
			DSTYK
			NUCKS1
			EIF2D
			PIGR
			CD55
			CD46
			CD34
			TRAF3IP3
			RCOR3
			TRAF5
			LPGAT1
			INTS7
			NENF
			ATF3
			GPATCH2
			RRP15
			BPNT1
			IARS2
			RAB3GAP2
			DUSP10
			MIA3
			AIDA
			CAPN2
			TP53BP2
			NVL
			WDR26
			LBR
			SDE2
			ACBD3
			PARP1
			ITPKB
			ARF1
			MRPL55
			GUK1
			IBA57
			TRIM11
			RNF187
			RHOU
			RAB4A
			TAF5L
			GNPAT
			SPRTN
			MAP10
			NTPCR
			COA6
			TARBP1
			IRF2BP2
			TOMM20
			RBM34
			ARID4B
			GGPS1
			LYST
			LGALS8
			MTR
			RYR2
			CEP170
			SDCCAG8
			DESI2
			COX20
			HNRNPU
			SMYD3
			CNST
			SCCPDH
			AHCTF1
			ZNF124
			GCSAML
			TRIM58
			ACP1
			TMEM18
			PXDN
			RNASEH1
			ID2
			KIDINS220
			ITGB1BP1
			IAH1
			YWHAQ
			TAF1B
			HPCAL1
			ODC1
			NOL10
			PDIA6
			LPIN1
			NBAS
			DDX1
			SMC6
			LAPTM4A
			PUM2
			ATAD2B
			FAM228B
			TP53I3
			ITSN2
			NCOA1
			PTRHD1
			ADCY3
			DNMT3A
			ASXL2
			HADHA
			HADHB
			OST4
			ATRAID
			SNX17
			PPM1G
			SUPT7L
			SLC4A1AP
			MRPL33
			FOSL2
			PPP1CB
			YPEL5
			LBH
			DPY30
			YIPF4
			BIRC6
			RASGRP3
			CRIM1
			FEZ2
			STRN
			GPATCH11
			EIF2AK2
			CEBPZ
			GALM
			SRSF7
			DHX57
			MORN2
			SOS1
			THUMPD2
			EML4
			COX7A2L
			ZFP36L2
			PPM1B
			MCFD2
			FBXO11
			FOXN2
			ERLEC1
			PSME4
			SPTBN1
			RTN4
			CCDC88A
			BCL11A
			REL
			PUS10
			USP34
			XPO1
			CCT4
			COMMD1
			B3GNT2
			TMEM17
			EHBP1
			MDH1
			UGP2
			AFTPH
			SERTAD2
			SLC1A4
			CEP68
			RAB1A
			ACTR2
			C1D
			PLEK
			ARHGAP25
			NFU1
			GMCL1
			SNRNP27
			MXD1
			PCBP1
			TIA1
			FAM136A
			MPHOSPH10
			ZNF638
			SFXN5
			PRADC1
			CCT7
			ALMS1
			TPRKB
			STAMBP
			DGUOK
			BOLA3
			MOB1A
			WDR54
			AUP1
			DOK1
			POLE4
			SUCLG1
			TMSB10
			TGOLN2
			RETSAT
			ELMOD3
			CAPG
			MAT2A
			GGCX
			VAMP8
			VAMP5
			GNLY
			PTCD3
			IMMT
			KDM3A
			CHMP3
			RMND5A
			CD8A
			CD8B
			MRPS5
			FAHD2A
			ANKRD36C
			DUSP2
			STARD7
			SNRNP200
			ANKRD39
			ANKRD36
			COX5B
			ACTR1B
			TMEM131
			COA5
			MGAT4A
			EIF5B
			REV1
			AFF3
			PDCL3
			RNF149
			RFX8
			MAP4K4
			IL18RAP
			LINC01114
			GCC2
			LIMS1
			RANBP2
			BCL2L11
			ZC3H8
			SLC20A1
			IL1B
			ACTR3
			DDX18
			CCDC93
			C2orf76
			DBI
			PTPN4
			RALB
			NIFK
			TSN
			GYPC
			BIN1
			MAP3K2
			IWS1
			WDR33
			UGGT1
			HS6ST1
			MZT2B
			CCDC115
			PTPN18
			FAM168B
			PLEKHB2
			MZT2A
			CCNT2
			R3HDM1
			UBXN4
			CXCR4
			ARHGAP15
			GTDC1
			ZEB2
			MMADHC
			NMI
			RIF1
			ARL5A
			PRPF40A
			NR4A2
			GPD2
			CYTIP
			PKP4
			BAZ2B
			RBMS1
			TANK
			PSMD14
			IFIH1
			CERS6
			PPIG
			SSB
			METTL5
			UBR3
			TLK1
			METTL8
			ITGA6
			CDCA7
			SP3
			OLA1
			CIR1
			WIPF1
			HNRNPA3
			PLEKHA3
			SESTD1
			ITGA4
			ZC3H15
			TFPI
			ANKAR
			ORMDL1
			GLS
			STAT1
			NABP1
			SLC39A10
			STK17B
			ANKRD44
			SF3B1
			COQ10B
			MOB4
			C2orf69
			TYW5
			BZW1
			CLK1
			FAM126B
			NDUFB3
			CFLAR
			CASP10
			CASP8
			TRAK2
			SUMO1
			NOP58
			NBEAL1
			ABI2
			INO80D
			NDUFS1
			EEF1B2
			CREB1
			PIKFYVE
			IKZF2
			BARD1
			PECR
			XRCC5
			ARPC2
			AAMP
			PNKD
			TMBIM1
			CNPPD1
			TUBA4A
			DNPEP
			OBSL1
			ACSL3
			WDFY1
			CUL3
			MFF
			TRIP12
			SP110
			SP140
			SP140L
			SP100
			CAB39
			ITM2C
			NCL
			PTMA
			DIS3L2
			GIGYF2
			INPP5D
			DGKD
			ARL4C
			LRRFIP1
			RAMP1
			UBE2F
			TRAF3IP1
			NDUFA10
			RNPEPL1
			PPP1R7
			HDLBP
			STK25
			ATG4B
			ING5
			CRBN
			SETMAR
			ITPR1
			BHLHE40
			THUMPD3
			SETD5
			MTMR14
			TADA3
			ARPC4
			JAGN1
			EMC3
			BRK1
			VHL
			TATDN2
			SEC13
			MKRN2
			RAF1
			IQSEC1
			TMEM43
			LSM3
			CCDC174
			SH3BP5
			EAF1
			ANKRD28
			DPH3
			OXNAD1
			PLCL2
			TBC1D5
			SATB1
			RAB5A
			ZNF385D
			UBE2E1
			TOP2B
			NGLY1
			SLC4A7
			AZI2
			TGFBR2
			STT3B
			CMTM7
			CMTM6
			DYNC1LI1
			CRTAP
			UBP1
			PDCD6IP
			ARPP21
			TRANK1
			EPM2AIP1
			LRRFIP2
			GOLGA4
			ITGA9
			ACAA1
			EXOG
			WDR48
			CSRNP1
			CX3CR1
			SLC25A38
			EIF1B
			ZNF621
			CTNNB1
			ULK4
			SS18L2
			NKTR
			SNRK
			ABHD5
			KIAA1143
			ZDHHC3
			CCDC12
			SETD2
			KLHL18
			ELP6
			SMARCC1
			MAP4
			SHISA5
			IP6K2
			PRKAR2A
			SLC25A20
			ARIH2OS
			ARIH2
			NDUFAF3
			IMPDH2
			C3orf62
			USP4
			RHOA
			TCTA
			RBM6
			RBM5
			GNAI2
			TUSC2
			RASSF1
			MAPKAPK3
			TEX264
			ABHD14B
			TWF2
			WDR82
			PHF7
			PBRM1
			SPCS1
			SFMBT1
			TKT
			ARHGEF3
			APPL1
			PDE12
			SLMAP
			FLNB
			PXK
			PDHB
			C3orf14
			THOC7
			ATXN7
			PSMD6
			TMF1
			ARL6IP5
			LMOD3
			FOXP1
			EIF4E3
			PROK2
			PPP4R2
			CHMP2B
			CGGBP1
			C3orf38
			ST3GAL6
			TFG
			TRMT10C
			PCNP
			ZBTB11
			NXPE3
			NFKBIZ
			CBLB
			BBX
			CD47
			IFT57
			DZIP3
			CD96
			ATG3
			NAA50
			ATP6V1A
			ZBTB20
			GSK3B
			LRRC58
			NDUFB4
			HCLS1
			GOLGB1
			IQCB1
			EAF2
			FAM162A
			PARP9
			DTX3L
			PARP15
			PARP14
			PDIA5
			MYLK
			CCDC14
			ZNF148
			ABTB1
			MGLL
			RUVBL1
			GATA2
			RAB7A
			ISY1
			MBD4
			TRH
			ATP2C1
			ASTE1
			NUDT16
			CDV3
			TOPBP1
			SRPRB
			CEP63
			MSL2
			STAG1
			ARMC8
			SLC25A36
			ZBTB38
			RASA2
			RNF7
			ATP1B3
			TFDP2
			XRN1
			U2SURP
			CHST2
			CPA3
			HLTF
			COMMD2
			TSC22D2
			SERP1
			EIF2A
			SIAH2
			MED12L
			IGSF10
			SUCNR1
			MBNL1
			RAP2B
			DHX36
			GMPS
			SSR3
			TIPARP
			CCNL1
			RSRC1
			GFM1
			LXN
			SMC4
			KPNA4
			NMD3
			SPTSSB
			WDR49
			GOLIM4
			MYNN
			SEC62
			TNIK
			FNDC3B
			TBL1XR1
			ZMAT3
			PIK3CA
			GNB4
			MRPL47
			NDUFB5
			TTC14
			FXR1
			DNAJC19
			KLHL24
			AP2M1
			PSMD2
			MAP3K13
			TMEM41A
			SENP2
			IGF2BP2
			TRA2B
			DGKG
			DNAJB11
			EIF4A2
			ST6GAL1
			LPP
			OPA1
			LSG1
			ACAP2
			PPP1R2
			TNK2
			TFRC
			UBXN7
			RNF168
			WDR53
			PIGX
			PAK2
			NCBP2
			DLG1
			FYTTD1
			LRCH3
			SPON2
			TACC3
			NELFA
			C4orf48
			HAUS3
			RNF4
			FAM193A
			ADD1
			LRPAP1
			CYTL1
			JAKMIP1
			MAN2B2
			MRFAP1
			MRFAP1L1
			KIAA0232
			GRPEL1
			WDR1
			CLNK
			BOD1L1
			FBXL5
			FAM200B
			CD38
			FGFBP2
			PROM1
			LAP3
			MED28
			LCORL
			CCDC149
			SMIM20
			STIM2
			ARAP2
			PGM2
			KLF3
			TMEM156
			RFC1
			LIAS
			UBE2K
			PDS5A
			N4BP2
			RHOH
			BEND4
			ATP8A1
			COMMD8
			TEC
			SLAIN2
			FRYL
			OCIAD1
			OCIAD2
			USP46
			FIP1L1
			KIT
			SRD5A3
			TMEM165
			CEP135
			AASDH
			SRP72
			HOPX
			SPINK2
			REST
			NOA1
			POLR2B
			IGFBP7
			CENPC
			UBA6
			YTHDC1
			UTP3
			GRSF1
			MOB1B
			ANKRD17
			CXCL1
			PF4
			PPBP
			MTHFD2L
			RCHY1
			G3BP2
			NAAA
			SDAD1
			NUP54
			CCNI
			CNOT6L
			MRPL1
			ANXA3
			BMP2K
			PAQR3
			ANTXR2
			HNRNPD
			HNRNPDL
			SEC31A
			COPS4
			PLAC8
			ARHGAP24
			HSD17B11
			PPM1K
			PYURF
			SNCA
			MMRN1
			HPGDS
			PDLIM5
			TSPAN5
			ADH5
			DAPP1
			DNAJB14
			PPP3CA
			NFKB1
			MANBA
			UBE2D3
			BDH2
			CENPE
			TET2
			PPA2
			INTS12
			AIMP1
			OSTC
			CASP6
			TIFA
			LARP7
			CAMK2D
			SNHG8
			C4orf3
			ANXA5
			KIAA1109
			SPRY1
			LARP1B
			JADE1
			SCLT1
			PCDH10
			ELF2
			NAA15
			MGST2
			MAML3
			INPP4B
			USP38
			GAB1
			SMARCA5
			ABCE1
			OTUD4
			ZNF827
			ARHGAP10
			LRBA
			FBXW7
			PDGFC
			ETFDH
			PPID
			FNIP2
			TMEM192
			SH3RF1
			NEK1
			GALNT7
			HMGB2
			SAP30
			SPCS3
			AGA
			ING2
			IRF2
			CENPU
			SLC25A4
			FRG1
			SDHA
			PDCD6
			EXOC3
			NDUFS6
			MED10
			CCT5
			CMBL
			ROPN1L
			DAP
			ZNF622
			GOLPH3
			ZFR
			SUB1
			NPR3
			RAD1
			BRIX1
			DNAJC21
			NIPBL
			RICTOR
			PTGER4
			PRKAA1
			ANXA2R
			ZNF131
			HMGCS1
			PAIP1
			NNT
			MRPS30
			EMB
			PARP8
			NDUFS4
			SNX18
			GZMA
			DHX29
			GPBP1
			GAPT
			KIF2A
			SREK1IP1
			CWC27
			ADAMTS6
			CENPK
			SREK1
			MAST4
			PIK3R1
			MRPS36
			SERF1A
			BDP1
			MRPS27
			TNPO1
			BTF3
			ENC1
			NSA2
			POLK
			IQGAP2
			S100Z
			AGGF1
			WDR41
			TBCA
			AP3B1
			SCAMP1
			JMY
			HOMER1
			ZFYVE16
			SSBP2
			TMEM167A
			COX7C
			CCNH
			MEF2C
			ARRDC3
			FAM172A
			POU5F2
			MCTP1
			TTC37
			GLRX
			CAST
			ERAP2
			LNPEP
			CHD1
			ST8SIA4
			PPIP5K2
			PJA2
			MAN2A1
			NREP
			APC
			SRP19
			REEP5
			DCP2
			YTHDC2
			CCDC112
			ATG12
			AP3S1
			DMXL1
			SRFBP1
			SNX2
			CSNK1G3
			PHAX
			PRRC1
			SLC12A2
			HINT1
			LYRM7
			CDC42SE2
			IRF1
			RAD50
			UQCRQ
			AFF4
			SKP1
			PPP2CA
			CDKL3
			UBE2B
			JADE2
			CAMLG
			DDX46
			C5orf24
			HNRNPA0
			FAM13B
			FAM53C
			KDM3B
			EGR1
			ETF1
			HSPA9
			MATR3
			PAIP2
			MZB1
			UBE2D2
			CXXC5
			PFDN1
			ANKHD1
			CD14
			NDUFA2
			IK
			WDR55
			ZMAT2
			TAF7
			DIAPH1
			HDAC3
			RNF14
			ARHGAP26
			NR3C1
			YIPF5
			PRELID2
			RBM27
			TCERG1
			PPP2R2B
			DPYSL3
			CSNK1A1
			ARHGEF37
			HMGXB3
			PDGFRB
			TCOF1
			RBM22
			TNIP1
			ANXA6
			CCDC69
			SPARC
			GALNT10
			LARP1
			MRPL22
			HAVCR2
			CYFIP2
			CLINT1
			TTC1
			PWWP2A
			SLU7
			PTTG1
			CCNG1
			NUDCD2
			MAT2B
			PANK3
			DOCK2
			LCP2
			KCNMB1
			NPM1
			STK10
			DUSP1
			ERGIC1
			ATP6V0E1
			CREBRF
			CPEB4
			HIGD2A
			CLTB
			FAF2
			TSPAN17
			NSD1
			PRELID1
			LMAN2
			TMED9
			B4GALT7
			NHP2
			PHYKPL
			RUFY1
			CANX
			LTC4S
			RNF130
			CNOT6
			ZFP62
			TRIM52
			IRF4
			GMDS
			SERPINB1
			SERPINB9
			SERPINB6
			TUBB2A
			PRPF4B
			ECI2
			LYRM4
			RREB1
			SSR1
			RIOK1
			SNRNP48
			BLOC1S5
			EEF1E1
			TMEM14C
			TMEM14B
			NEDD9
			PHACTR1
			TBC1D7
			GFOD1
			NOL7
			MCUR1
			CD83
			JARID2
			DTNBP1
			MYLIP
			GMPR
			ATXN1
			FAM8A1
			TPMT
			DEK
			CDKAL1
			SOX4
			C6orf62
			TRIM38
			BTN3A2
			BTN2A2
			BTN3A1
			BTN3A3
			BTN2A1
			ZSCAN16
			PPP1R11
			HCG18
			ABCF1
			PPP1R10
			PPP1R18
			NRM
			LTA
			LST1
			AIF1
			APOM
			CSNK2B
			DDAH2
			CLIC1
			LSM2
			NEU1
			EHMT2
			ATF6B
			AGPAT1
			RNF5
			GPSM3
			PSMB8
			PSMB9
			TAP1
			BRD2
			PFDN6
			TAPBP
			DAXX
			PHF1
			CUTA
			UQCC2
			LEMD2
			HMGA1
			NUDT3
			SNRPC
			TAF11
			DEF6
			FKBP5
			SRPK1
			MAPK14
			MAPK13
			KCTD20
			STK38
			SRSF3
			C6orf89
			MTCH1
			PIM1
			RNF8
			CCDC167
			ZFAND3
			GLO1
			OARD1
			NFYA
			CCND3
			TAF8
			TRERF1
			UBR2
			TBCC
			CNPY3
			MEA1
			KLHDC3
			YIPF3
			MRPL14
			HSP90AB1
			CDC5L
			SUPT3H
			RUNX2
			CD2AP
			IL17F
			TMEM14A
			FBXO9
			ELOVL5
			DST
			ZNF451
			PTP4A1
			PHF3
			LMBRD1
			SMAP1
			EEF1A1
			CD109
			COX7A2
			TMEM30A
			SENP6
			IRAK1BP1
			PHIP
			HMGN3
			IBTK
			UBE3D
			CYB5R4
			SYNCRIP
			ZNF292
			AKIRIN2
			RNGTT
			PNRC1
			PM20D2
			UBE2J1
			MDN1
			MAP3K7
			PNISR
			ASCC3
			PRDM1
			ATG5
			SOBP
			SCML4
			SEC63
			SNX3
			FOXO3
			CD164
			ZBTB24
			WASF1
			CDC40
			SLC22A16
			CDK19
			AMD1
			GTF3C6
			REV3L
			TRAF3IP2
			FYN
			HDAC2
			TSPYL4
			TSPYL1
			RWDD1
			GOPC
			NUS1
			CEP85L
			MAN1A1
			HSF2
			SERINC1
			NCOA7
			HINT3
			CENPW
			THEMIS
			SAMD3
			MED23
			STX7
			TBPL1
			HBS1L
			MYB
			AHI1
			BCLAF1
			TNFAIP3
			HEBP2
			ABRACL
			HECA
			CITED2
			LTV1
			SF3B5
			UTRN
			SHPRH
			RAB32
			PPIL4
			KATNA1
			PCMT1
			ZBTB2
			SYNE1
			MTRF1L
			SCAF8
			ARID1B
			TMEM242
			SYNJ2
			GTF2H5
			DYNLT1
			SYTL3
			TAGAP
			WTAP
			ACAT2
			TCP1
			MRPL18
			IGF2R
			MAP3K4
			AGPAT4
			QKI
			SFT2D1
			MPC1
			RNASET2
			PSMB1
			PDCD2
			COX19
			MAD1L1
			NUDT1
			CHST12
			IQCE
			WIPI2
			RNF216
			CCZ1
			EIF2AK1
			USP42
			RAC1
			KDELR2
			C7orf26
			C1GALT1
			GLCCI1
			NDUFA4
			PHF14
			ARL4A
			ANKMY2
			BZW2
			TSPAN13
			AHR
			SP4
			CDCA7L
			TOMM7
			TRA2A
			CYCS
			HNRNPA2B1
			HOTAIRM1
			TAX1BP1
			JAZF1
			MTURN
			NT5C3A
			HERPUD2
			ELMO1
			VPS41
			RALA
			CDK13
			PSMA2
			MRPL32
			COA1
			DBNL
			POLM
			YKT6
			TMED4
			PPIA
			PURB
			MYO1G
			SNHG15
			IGFBP3
			HUS1
			UPP1
			IKZF1
			SEC61G
			VOPP1
			CCT6A
			SUMF2
			CHCHD2
			ZNF138
			ZNF92
			CRCP
			SBDS
			TYW1
			BAZ1B
			BCL7B
			EIF4H
			LAT2
			CLIP2
			MDH2
			HSPB1
			PTPN12
			RSBN1L
			PHTF2
			HGF
			DMTF1
			TMEM243
			TP53TG1
			CROT
			DBF4
			SRI
			AKAP9
			KRIT1
			ANKIB1
			FAM133B
			CDK6
			SAMD9
			SAMD9L
			ARPC1B
			PDAP1
			BUD31
			ZNF394
			ZNF655
			ZKSCAN1
			COPS6
			LAMTOR4
			PILRB
			TSC22D4
			LRCH4
			GNB2
			POP7
			EPHB4
			TRIP6
			SRRT
			TRIM56
			AP1S1
			ZNHIT1
			CLDN15
			FIS1
			CUX1
			ORAI2
			POLR2J
			POLR2J3
			PMPCB
			DNAJC2
			PSMC2
			KMT2E
			SRPK2
			SYPL1
			PIK3CG
			BCAP29
			PNPLA8
			DNAJB9
			IMMP2L
			ZNF277
			IFRD1
			LSMEM1
			MDFIC
			TFEC
			CAPZA2
			ING3
			NDUFA5
			ZNF800
			GCC1
			RBM28
			CALU
			ATP6V1F
			TNPO3
			KLHDC10
			MEST
			MKLN1
			EXOC4
			AKR1B1
			BPGM
			CNOT4
			MTPN
			CREB3L2
			TRIM24
			SVOPL
			ZC3HAV1
			UBN2
			TBXAS1
			MKRN1
			NDUFB2
			BRAF
			MRPS33
			AGK
			SSBP1
			MGAM
			GSTK1
			CUL1
			EZH2
			REPIN1
			GIMAP2
			NUB1
			RHEB
			KMT2C
			INSIG1
			RBM33
			NOM1
			DNAJB6
			ESYT2
			SLC25A6
			ASMTL
			P2RY8
			AKAP17A
			ZBED1
			CD99
			WWC3
			CLCN4
			MSL3
			OFD1
			CA5B
			AP1S2
			SYAP1
			TXLNG
			RBBP7
			SH3KBP1
			EIF1AX
			SAT1
			TAB3
			DMD
			TSPAN7
			ATP6AP2
			USP9X
			DDX3X
			GPR82
			NDUFB11
			UXT
			ZNF81
			EBP
			RBM3
			WAS
			PQBP1
			GRIPAP1
			PRAF2
			GPKOW
			GSPT2
			TSPYL2
			SMC1A
			HSD17B10
			HUWE1
			TSR2
			MAGED2
			ALAS2
			FAM104B
			MAGEH1
			KLF8
			SPIN2B
			SPIN4
			MSN
			EFNB1
			IGBP1
			CXorf65
			IL2RG
			NONO
			NHSL2
			PIN4
			HDAC8
			XIST
			ABCB7
			PBDC1
			ATRX
			COX7B
			PGK1
			CYSLTR1
			LPAR4
			BRWD3
			SH3BGRL
			CHM
			DIAPH2
			BTK
			ARMCX1
			ARMCX6
			ARMCX3
			BEX4
			TCEAL4
			MORF4L2
			TSC22D3
			NXT2
			DOCK11
			PGRMC1
			SLC25A5
			UBE2A
			UPF3B
			NDUFA1
			NKAP
			LAMP2
			CUL4B
			MCTS1
			THOC2
			XIAP
			STAG2
			XPNPEP2
			RBMX2
			MBNL3
			PHF6
			HPRT1
			MOSPD1
			MMGT1
			FHL1
			HTATSF1
			ARHGEF6
			RBMX
			SLITRK4
			IDS
			VMA21
			CETN2
			ZNF185
			ZNF275
			BCAP31
			IDH3G
			SSR4
			MECP2
			TKTL1
			FLNA
			MPP1
			FUNDC2
			BRCC3
			VBP1
			WASIR1
			FBXO25
			ERICH1
			CLN8
			ARHGEF10
			MYOM2
			MCPH1
			TNKS
			PINX1
			MTMR9
			FDFT1
			CNOT7
			PCM1
			ASAH1
			INTS10
			DOK2
			PPP3CC
			PDLIM2
			BIN3
			SLC25A37
			DOCK5
			KCTD9
			BNIP3L
			CCDC25
			ZNF395
			HMBOX1
			LEPROTL1
			DCTN6
			GSR
			WRN
			MAK16
			RAB11FIP1
			LSM1
			BAG4
			TACC1
			PLEKHA2
			GOLGA7
			KAT6A
			AP3M2
			VDAC3
			SMIM19
			THAP1
			HOOK3
			FNTA
			CEBPD
			PRKDC
			UBE2V2
			PCMTD1
			ST18
			RB1CC1
			ATP6V1H
			TCEA1
			LYPLA1
			TGS1
			CHCHD7
			SDCBP
			NSMAF
			TOX
			RAB2A
			YTHDF3
			ARMC1
			PDE7A
			VCPIP1
			COPS5
			CSPP1
			ARFGEF1
			NCOA2
			TRAM1
			TERF1
			TMEM70
			MRPS28
			TPD52
			PAG1
			ZFAND1
			LRRCC1
			CA1
			WWP1
			CPNE3
			RIPK2
			NBN
			DECR1
			TRIQK
			TMEM67
			PDP1
			INTS8
			PLEKHF2
			UQCRB
			PTDSS1
			MTDH
			POP1
			VPS13B
			COX6C
			POLR2K
			RNF19A
			PABPC1
			YWHAZ
			UBR5
			KLF10
			AZIN1
			BAALC
			CTHRC1
			DCAF13
			LRP12
			OXR1
			ANGPT1
			EIF3E
			ENY2
			EBAG9
			EIF3H
			UTP23
			RAD21
			MED30
			DEPTOR
			MRPL13
			SNTB1
			DERL1
			C8orf76
			ZHX1
			ATAD2
			FBXO32
			TRMT12
			RNF139
			TATDN1
			NDUFB9
			SQLE
			ASAP1
			EFR3A
			PHF20L1
			SLA
			NDRG1
			ST3GAL1
			CHRAC1
			AGO2
			DENND3
			LY6E
			TOP1MT
			RHPN1
			GSDMD
			EEF1D
			CYC1
			SHARPIN
			MAF1
			VPS28
			CBWD1
			DOCK8
			SMARCA2
			AK3
			RCL1
			JAK2
			PLGRKT
			KIAA2026
			RANBP6
			UHRF2
			PSIP1
			PLIN2
			DENND4C
			MLLT3
			CDKN2A
			IFT74
			TOPORS
			NDUFB6
			DNAJA1
[truncated: 1,965 more rows]

## Sheet: Cluster5
MOSCATO			AUC (p-val)			AUC (<0.3 or >0.7)
RNA	ADT		RNA	ADT		RNA	ADT
HDAC1	CD14		TNFRSF18	CD14		DBI	CD14
RBBP4	CD19		TNFRSF4	CD19		PTMA	CD4
OSBPL9			CDK11B	CD3		ACTB	CD56
SRSF11			ZBTB48	CD4		PTPRCAP
DDX18			PARK7	CD56		TCL1A
ANKRD28			ENO1			ZNF90
DYNC1LI1			PIK3CD			HCST
HSPA9			DRAXIN			NOSIP
CSNK1A1			PLEKHM2
PMS2			SDHB
AZIN1			AKR7A2
DCAF13			HSPG2
PPP6C			LUZP1
URM1			ID3
FGFR1OP2			HMGCL
SRSF5			PNRC2
SPG7			SRSF10
CALCOCO2			RUNX3
ESF1			SYF2
TPM4			STMN1
			SH3BGRL3
			CD52
			WASF2
			DNAJC8
			MED18
			LCK
			ZBTB8OS
			SYNC
			KIAA1522
			C1orf216
			SH3D21
			EVA1B
			LSM10
			CSF3R
			NDUFS5
			COL9A2
			YBX1
			TIE1
			HYI
			PTPRF
			BEST4
			PLK3
			PRDX1
			AKR1A1
			TMEM69
			UQCRH
			NSUN4
			CDKN2C
			GPX7
			HSPB11
			TMEM59
			JUN
			L1TD1
			ITGB3BP
			ROR1
			LEPROT
			NEGR1
			ACADM
			AK5
			FUBP1
			TTLL7
			PRKACB
			COL24A1
			LMO4
			GTF2B
			GBP1
			GBP5
			MTF2
			CNN3
			TRMT13
			S1PR1
			GPSM2
			GSTM5
			SLC16A4
			DRAM2
			CHI3L2
			RAP1A
			RHOC
			PHTF1
			RSBN1
			PTPN22
			CD2
			NOTCH2
			POLR3GL
			NUDT17
			LINC00623
			SV2A
			ECM1
			MCL1
			CTSS
			SCNM1
			S100A10
			S100A11
			S100A9
			S100A12
			S100A8
			S100A6
			S100A4
			S100A13
			SNAPIN
			JTB
			RAB13
			HAX1
			DPM3
			ARHGEF2
			LAMTOR2
			SEMA4A
			PMF1
			SH2D2A
			FCRL5
			FCRL3
			FCRL2
			FCRL1
			MNDA
			PYHIN1
			IFI16
			AIM2
			FCER1A
			ATP1A2
			SLAMF6
			CD84
			SLAMF1
			SLAMF7
			LY9
			TSTD1
			PFDN2
			UFC1
			FCER1G
			SDHC
			FCGR2B
			FCRLA
			TMCO1
			CD247
			CREG1
			RCSD1
			MPC2
			XCL1
			ATP1B1
			F5
			SELL
			RABGAP1L
			MRPS14
			TOR1AIP2
			ACBD6
			RGS16
			C1orf21
			IVNS1ABP
			PTGS2
			RGS18
			RGS2
			PTPRC
			MIR181A1HG
			PTPN7
			BTG2
			FMOD
			LAX1
			SNRPE
			LRRN2
			PIGR
			CR1
			CD34
			NENF
			ATF3
			NSL1
			DUSP10
			BROX
			FAM177B
			CAPN2
			LBR
			RAB4A
			COA6
			IRF2BP2
			ARID4B
			COX20
			SCCPDH
			GCSAML
			TRIM58
			ITGB1BP1
			IAH1
			ODC1
			TRIB2
			FAM228B
			TP53I3
			PTRHD1
			POMC
			HADHB
			OST4
			ATRAID
			MPV17
			MRPL33
			DPY30
			RASGRP3
			GPATCH11
			RMDN2
			CYP1B1
			HNRNPLL
			GEMIN6
			EML4
			ZFP36L2
			CRIPT
			CALM2
			ERLEC1
			RTN4
			CCDC88A
			FANCL
			C2orf74
			COMMD1
			MDH1
			UGP2
			RAB1A
			MEIS1
			ARHGAP25
			NFU1
			SNRPG
			NAGK
			MTHFD2
			MRPL53
			PCGF1
			POLE4
			TMSB10
			VAMP8
			VAMP5
			RNF181
			C2orf68
			GNLY
			ST3GAL5
			CD8A
			CD8B
			KRCC1
			THNSL2
			MRPS5
			ANKRD36C
			COX5B
			MRPL30
			EIF5B
			MAP4K4
			NCK2
			IL1B
			C2orf76
			DBI
			BIN1
			CCDC115
			CXCR4
			MBD5
			MMADHC
			NMI
			BAZ2B
			COBLL1
			SSB
			CYBRD1
			DYNC1I2
			CIR1
			GPR155
			ITGA4
			TFPI
			HIBCH
			INPP1
			STAT4
			STK17B
			HSPD1
			HSPE1
			SPATS2L
			PPIL3
			NDUFB3
			STRADB
			CYP20A1
			CD28
			EEF1B2
			MAP2
			PNKD
			WNT10A
			TUBA4A
			AP1S3
			MRPL44
			SP100
			NCL
			PTMA
			DGKD
			LRRFIP1
			SRGAP3
			LHFPL4
			JAGN1
			BRK1
			IQSEC1
			LSM3
			ANKRD28
			RFTN1
			ZNF385D
			UBE2E1
			SLC4A7
			RBMS3
			CMTM8
			CMTM7
			ARPP21
			EXOG
			EIF1B
			VIPR1
			CCDC12
			TREX1
			ARIH2OS
			NDUFAF3
			GNAI2
			HYAL2
			TWF2
			SPCS1
			SFMBT1
			FHIT
			THOC7
			FOXP1
			CLDND1
			ST3GAL6
			FILIP1L
			NIT2
			IFT57
			ZBED2
			CD200
			BTLA
			SIDT1
			NDUFB4
			HSPBAP1
			CCDC14
			GATA2
			PLXND1
			ATP2C1
			BFSP2
			RYK
			ANAPC13
			CEP70
			FAIM
			MRPS22
			NMNAT3
			RASA2
			RNF7
			ATP1B3
			TFDP2
			CPA3
			PFN2
			MED12L
			IGSF10
			SUCNR1
			MBNL1
			MME
			SSR3
			LXN
			SMC4
			WDR49
			GOLIM4
			SAMD7
			SEC62
			PLD1
			MRPL47
			NDUFB5
			MAGEF1
			MAP3K13
			IGF2BP2
			DGKG
			EIF4A2
			ST6GAL1
			RTP4
			TMEM44
			APOD
			ZDHHC19
			PDE6B
			TMEM175
			SPON2
			SH3BP2
			GRK4
			MRFAP1
			HTRA3
			CLNK
			HS3ST1
			FAM200B
			FGFBP2
			PROM1
			FAM184B
			SMIM20
			STIM2
			KLF3
			TLR10
			KLHL5
			SMIM14
			RHOH
			APBB2
			GABRA4
			TEC
			KIT
			SRD5A3
			AASDH
			SPINK2
			IGFBP7
			STAP1
			YTHDC1
			UGT2B17
			RASSF6
			CXCL1
			CXCL5
			CXCL3
			MTHFD2L
			HNRNPD
			HNRNPDL
			COPS4
			PLAC8
			MRPS18C
			ARHGAP24
			HSD17B11
			PPM1K
			MMRN1
			HPGDS
			BANK1
			TIFA
			LARP7
			C4orf3
			NDUFC1
			MGST2
			GAB1
			LSM6
			SH3D19
			CBR4
			SH3RF1
			GPM6A
			CCDC127
			LPCAT1
			NDUFS6
			MIR4458HG
			CMBL
			NPR3
			IL7R
			PTGER4
			CCDC152
			NDUFS4
			GZMA
			PDE4D
			SMIM15
			ADAMTS6
			MRPS36
			BTF3
			VCAN
			COX7C
			CETN3
			ARRDC3
			RHOBTB3
			GLRX
			ERAP2
			CAMK4
			SRP19
			LYRM7
			FNIP1
			IRF1
			UQCRQ
			ZCCHC10
			VDAC1
			TCF7
			SKP1
			DDX46
			EGR1
			MATR3
			MZB1
			UBE2D2
			CXXC5
			HBEGF
			CD14
			NDUFA2
			DPYSL3
			ADRB2
			PDE6A
			TCOF1
			CD74
			ANXA6
			SPARC
			ATOX1
			FAXDC2
			MRPL22
			MED7
			ITK
			CYFIP2
			ADAM19
			CLINT1
			EBF1
			GABRB2
			KCNMB1
			NPM1
			DUSP1
			ATP6V0E1
			SFXN1
			HIGD2A
			GRK6
			TMED9
			HNRNPH1
			LTC4S
			RNF130
			FLT4
			LINC00847
			IRF4
			SERPINB1
			BPHL
			TUBB2A
			LYRM4
			LY86
			TMEM14C
			ADTRP
			GFOD1
			CD83
			DTNBP1
			ATXN1
			TPMT
			DEK
			SOX4
			ALDH5A1
			ACOT13
			PPP1R11
			TUBB
			LTA
			TNF
			LTB
			AIF1
			CSNK2B
			DDAH2
			CLIC1
			LSM2
			NEU1
			ATF6B
			RNF5
			PFDN6
			TAPBP
			CUTA
			ITPR3
			NUDT3
			SNRPC
			SRSF3
			GLO1
			CCND3
			C6orf226
			PTCRA
			CNPY3
			MEA1
			KLHDC3
			YIPF3
			MAD2L1BP
			HSP90AB1
			SLC35B2
			IL17F
			TMEM14A
			DST
			B3GAT2
			EEF1A1
			COX7A2
			HMGN3
			NT5E
			AKIRIN2
			RNGTT
			UBE2J1
			LYRM2
			USP45
			QRSL1
			SOBP
			SCML4
			SNX3
			CDC40
			FYN
			RWDD1
			ASF1A
			MAN1A1
			NCOA7
			SAMD3
			MYB
			MAP7
			TNFAIP3
			TXLNB
			PHACTR2
			PLAGL1
			SF3B5
			RAB32
			PCMT1
			GTF2H5
			SOD2
			MRPL18
			SFT2D1
			CCR6
			PSMB1
			C7orf50
			NUDT1
			EIF3B
			CHST12
			ACTB
			FSCN1
			KDELR2
			ICA1
			PHF14
			TSPAN13
			IGF2BP3
			SNX10
			HOTAIRM1
			HOXA9
			MTURN
			MPLKIP
			PSMA2
			STK17A
			MRPS24
			PPIA
			CCM2
			LINC00525
			SEC61G
			VOPP1
			SUMF2
			PHKG1
			ZNF107
			ZNF92
			SBDS
			HSPB1
			PTPN12
			RSBN1L
			TMEM60
			TMEM243
			CDK14
			SGCE
			BRI3
			MCM7
			STAG3
			PILRA
			SAP25
			TRIM56
			ORAI2
			POLR2J3
			POLR2J2
			IMMP2L
			GPR85
			TES
			TSPAN33
			CREB3L2
			LUC7L2
			PARP12
			NDUFB2
			MRPS33
			TAS2R4
			CNTNAP2
			ZNF775
			GIMAP7
			GIMAP4
			GIMAP1
			GIMAP5
			TMEM176B
			DNAJB6
			LINC00685
			IL3RA
			SLC25A6
			P2RY8
			DHRSX
			GPM6B
			CTPS2
			PHEX
			EIF2S3
			DMD
			CYBB
			TSPAN7
			SLC9A7
			UXT
			RBM3
			TIMM17B
			PIM2
			PLP2
			MAGED2
			KLF8
			PDZD11
			NHSL2
			PIN4
			XIST
			FTX
			COX7B
			ITM2A
			SYTL4
			BTK
			ARMCX1
			TCEAL8
			BEX2
			TCEAL4
			TCEAL3
			TCEAL1
			MORF4L2
			SOWAHD
			NDUFA1
			MCTS1
			C1GALT1C1
			SH2D1A
			SMIM10
			SLITRK4
			ZNF185
			PNMA5
			RENBP
			IRAK1
			FLNA
			CTSB
			PCM1
			PSD3
			CSGALNACT1
			LPL
			NPM2
			DOCK5
			BNIP3L
			PTK2B
			PNOC
			HMBOX1
			DUSP4
			LEPROTL1
			DUSP26
			LSM1
			TACC1
			PLEKHA2
			ANK1
			RNF170
			ST18
			LYN
			PDE7A
			STAU2
			LY96
			IL7
			TPD52
			PAG1
			FABP5
			E2F5
			DECR1
			TMEM67
			TP53INP1
			PTDSS1
			MTDH
			LAPTM4B
			COX6C
			POLR2K
			PABPC1
			YWHAZ
			ZNF706
			AZIN1
			BAALC
			LRP12
			ANGPT1
			EIF3E
			EMC2
			ENY2
			TRPS1
			EIF3H
			ENPP2
			MRPL13
			RNF139
			TATDN1
			NDUFB9
			SQLE
			NSMCE2
			LINC00861
			MYC
			TMEM71
			ST3GAL1
			KCNK9
			CHRAC1
			PTK2
			DENND3
			LY6E
			TOP1MT
			RHPN1
			EEF1D
			CYC1
			MAF1
			SLC39A4
			VPS28
			CBWD1
			KDM4C
			CCDC171
			CDKN2A
			NDUFB6
			DNAJA1
			CHMP5
			CD72
			SIT1
			CCDC107
			RGP1
			HINT2
			CLTA
			GRHPR
			CBWD5
			MAMDC2
			GNAQ
			TLE4
			DAPK1
			CTSL
			SUSD3
			NINJ1
			MRPL50
			NIPSNAP3A
			TXN
			UGCG
			SUSD1
			SLC31A2
			WDR31
			BSPRY
			C9orf43
			AKNA
			ATP6V1G1
			NDUFA8
			PSMB7
			HSPA5
			ZBTB34
			ST6GALNAC4
			ZDHHC12
			TTF1
			GFI1B
			SURF1
			FCN1
			GPSM1
			EGFL7
			AGPAT2
			PHPT1
			CLIC3
			NPDC1
			EHMT1
			AKR1C3
			IL2RA
			UPF2
			NUDT5
			CCDC3
			OPTN
			BEND7
			FAM107B
			NMT2
			VIM
			STAM
			SPAG6
			PIP4K2A
			MSRB2
			OTUD1
			MYO3A
			ABI1
			ARHGAP22
			JMJD1C
			SRGN
			PRF1
			PCBD1
			PSAP
			MRPS16
			CHCHD1
			ZMIZ1
			FGFBP3
			PDLIM1
			ENTPD1
			BLNK
			DNTT
			EXOSC1
			DNMBP
			NDUFB8
			NOLC1
			NFKB2
			ARL3
			ADD3
			PDCD4
			ADRB1
			ABLIM1
			CACUL1
			RGS10
			INPP5F
			PLEKHA1
			FAM53B
			ECHS1
			IFITM1
			RNH1
			TALDO1
			POLR2L
			CD81
			HBB
			HBG1
			HBG2
			ILK
			TAF10
			RIC3
			AKIP1
			SBF2
			MTRNR2L8
			NUCB2
			LDHA
			TSG101
			SVIP
			IMMP1L
			WT1
			CSTF3
			CD44
			PRR5L
			ARFGAP2
			DDB2
			NDUFS3
			PTPMT1
			SERPING1
			MED19
			MS4A1
			CD6
			CYB561A3
			SDHAF2
			TMEM258
			FADS1
			BEST1
			FTH1
			AHNAK
			EEF1G
			TTC9C
			POLR2G
			TMEM179B
			RTN3
			COX8A
			VEGFB
			FKBP2
			TRMT112
			NRXN2
			ARL2
			FAU
			SLC25A45
			LTBP3
			SIPA1
			CFL1
			FIBP
			CCDC85B
			DRAP1
			BANF1
			RAB1B
			ZDHHC24
			RBM4B
			C11orf80
			RCE1
			POLD4
			PTPRCAP
			CORO1B
			TMEM134
			GSTP1
			C11orf24
			MRPL21
			LAMTOR1
			COA4
			PAAF1
			UCP2
			UVRAG
			GDPD4
			PAK1
			RSF1
			NDUFC2
			GAB2
			CCDC90B
			DLG2
			TMEM126B
			CREBZF
			RAB38
			FAT3
			CWC15
			SESN3
			BIRC3
			BIRC2
			CASP4
			KBTBD3
			POU2AF1
			TIMM8B
			IL18
			C11orf71
			IL10RA
			CD3E
			CD3D
			CD3G
			BCL9L
			CCDC153
			SORL1
			ST3GAL4
			ETS1
			APLP2
			ST14
			B4GALNT3
			RHNO1
			DYRK4
			VWF
			TNFRSF1A
			LTBR
			CD27
			VAMP1
			MRPL51
			GAPDH
			LPAR5
			LAG3
			CD4
			TPI1
			PHB2
			CD163
			CLEC4C
			CLEC4A
			AICDA
			KLRB1
			CLEC2D
			CLECL1
			CLEC2B
			CLEC9A
			YBX3
			PRR4
			MANSC1
			APOLD1
			GUCY2C
			DERA
			MGST1
			PLEKHA5
			LDHB
			BCAT1
			C12orf77
			MED21
			PPHLN1
			ZCRB1
			PRICKLE1
			RAPGEF3
			SLC48A1
			TMEM106C
			SPATS2
			BCDIN3D
			COX14
			METTL7A
			SMAGP
			PFDN5
			PRR13
			NFE2
			GTSF1
			BLOC1S1
			CD63
			GDF11
			ORMDL2
			MYL6B
			MYL6
			RNF41
			CNPY2
			SPRYD4
			DDIT3
			USP15
			MSRB3
			LLPH
			TMBIM4
			IFNG
			RAP1B
			SLC35E3
			LYZ
			NDUFA12
			IKBIP
			GNPTAB
			C12orf42
			TDG
			NFYB
			TCP11L2
			ISCU
			C12orf76
			GPN3
			VPS29
			ERP29
			OAS1
			MAP1LC3B2
			HRK
			TESC
			KSR2
			VSIG10
			PEBP1
			SUDS3
			COX6A1
			DYNLL1
			PSMD9
			DENR
			HIP1R
			C12orf65
			CDK2AP1
			RILPL2
			UBC
			MMP17
			ZNF605
			ZNF26
			MPHOSPH8
			LATS2
			PABPC3
			GTF3A
			MTIF3
			FLT3
			FLT1
			ALOX5AP
			FRY
			CCNA1
			NHLRC3
			WBP4
			RGCC
			DNAJC15
			TSC22D1
			GTF2F2
			LCP1
			ESD
			ITM2B
			FNDC3A
			NEK5
			HNRNPA1L2
			PCDH9
			LMO7
			STK24
			GPR18
			GPR183
			BIVM
			IRS2
			CARS2
			RASA3
			UPF3A
			OSGEP
			HNRNPC
			TOX4
			DAD1
			MRPL52
			C14orf119
			PPP1R3E
			THTPA
			PSME2
			CHMP4A
			NEDD8
			CTSG
			GZMH
			GZMB
			COCH
			AP4S1
			PPP2R3C
			PSMA6
			NFKBIA
			FKBP3
			DNAAF2
			CDKL1
			MAP4K5
			ATL1
			PYGL
			GNG2
			LGALS3
			KTN1
			ACTR10
			DHRS7
			HIF1A
			SGPP1
			FAM71D
			ATP6V1D
			ZFP36L1
			ERH
			COX16
			SIPA1L1
			PNMA1
			ACYP1
			ZC2HC1C
			FOS
			JDP2
			TMED8
			AHSA1
			SLIRP
			GPR65
			ATXN3
			NDUFB1
			LGMN
			TMEM251
			IFI27L2
			SERPINA1
			TCL1A
			DEGS2
			CKB
			ZFYVE21
			PLD4
			CRIP2
			CRIP1
			NIPA1
			SNRPN
			SLC12A6
			NOP10
			RASGRP1
			THBS1
			SRP14
			BMF
			DISP2
			GCHFR
			RTF1
			LRRC57
			ADAL
			MAP1A
			SERF2
			MFAP1
			EIF3J
			B2M
			TRIM69
			DUOX1
			C15orf48
			DUT
			EID1
			ATP8B4
			HDC
			GABPB1
			USP8
			LINC00926
			SLTM
			GTF2A2
			ANXA2
			RORA
			APH1B
			SNX22
			OAZ2
			RAB11A
			TIPIN
			SMAD3
			PKM
			NPTN
			UBL7
			FAM219B
			COX5A
			PPCDC
			NEIL1
			FBXO22
			NRG4
			ETFA
			RCN2
			CRABP1
			PSMA4
			MORF4L1
			CTSH
			RASGRF1
			MEX3B
			C15orf40
			GOLGA6L4
			NMB
			SEC11A
			ISG20
			HAPLN3
			SEMA4B
			GDPGP1
			CRTC3
			HDDC3
			MCTP2
			LRRC28
			TM2D3
			POLR3K
			MPG
			HBA2
			HBA1
			TPSAB1
			TMEM204
			ECI1
			SRRM2
			IL32
			PAM16
			CDIP1
			C16orf72
			NUBP1
			CIITA
			SOCS1
			LITAF
			TNFRSF17
			SYT17
			GDE1
			NSMCE1
			IL4R
			ATP2A1
			LAT
			BOLA2
			SPN
			QPRT
			MAZ
			TMEM219
			ALDOA
			CORO1A
			BOLA2B
			SLX1A
			SEPHS2
			SRCAP
			VKORC1
			PYCARD
			TRIM72
			ZNF843
			MYLK3
			C16orf87
			GPT2
			SIAH1
			SNX20
			CHD9
			CRNDE
			LPCAT2
			MT2A
			MT1F
			CCL22
			CKLF
			CMTM3
			GFOD2
			NUTF2
			DUS2
			ZNRF1
			CFDP1
			GABARAPL2
			CMC2
			GAN
			HSBP1
			COTL1
			GINS2
			C16orf74
			MAP1LC3B
			CA5A
			CYBA
			TRAPPC2L
			DPEP1
			GAS8
			C17orf97
			YWHAE
			SERPINF2
			SERPINF1
			SMYD4
			EMC6
			P2RX5
			P2RX1
			ATP2A3
			UBE2G1
			SPNS3
			MED11
			PFN1
			SPAG7
			SCIMP
			TXNDC17
			RNASEK
			CTDNEP1
			ACAP1
			TMEM256
			EIF4A1
			TMEM107
			ARHGAP44
			ZSWIM7
			UBB
			MPRIP
			SMCR5
			SPECC1
			SDF2
			EVI2B
			EVI2A
			CCL2
			ZNF830
			FBXL20
			MIEN1
			IKZF3
			DNAJC7
			COA3
			GRN
			ITGA2B
			HEXIM1
			WNT3
			TBX21
			SKAP1
			HOXB4
			HOXB6
			SNF8
			ABI3
			SPOP
			MRPL27
			LUC7L3
			NME2
			COIL
			SCPEP1
			MSI2
			MRPS23
			VEZF1
			SUPT4H1
			RAD51C
			VMP1
			NACA2
			LIMD2
			PSMC5
			POLG2
			DDX5
			PRKCA
			ABCA9
			ABCA6
			MAP2K6
			SSTR2
			FAM104A
			CD300A
			NAT9
			NT5C
			SUMO2
			MRPS7
			MIF4GD
			GRB2
			WBP2
			TRIM47
			PRPSAP1
			JMJD6
			METTL23
			EIF4A3
			SGSH
			ENDOV
			ACTG1
			PDE6G
			OXLD1
			ALYREF
			ANAPC11
			MAFG
			ASPSCR1
			DUS1L
			CCDC57
			CD7
			OGFOD3
			COLEC12
			EMILIN2
			LPIN2
			MYL12B
			TGIF1
			NDUFV2
			TWSG1
			RALBP1
			CHMP1B
			IMPA2
			PTPN2
			ROCK1
			ABHD3
			ZNF397
			SLC14A2
			IER3IP1
			C18orf32
			ELAC1
			MBD2
			TCF4
			PMAIP1
			BCL2
			SERPINB2
			SERPINB8
			FBXO15
			CYB5A
			CPXM1
			ITPA
			C20orf194
			MAVS
			RNF24
			MKKS
			ESF1
			SNRPB2
			RRBP1
			MGME1
			CST7
			DYNLRB1
			ERGIC3
			ROMO1
			CNBD2
			SAMHD1
			TOP1
			ADA
			PLTP
			MMP9
			CD40
			SULF2
			TRERNA1
			BCAS4
			DPM1
			KCNG1
			TSHZ2
			MTRNR2L3
			PMEPA1
			OGFR
			COL9A3
			GZMM
			PRSS57
			CFD
			ARID3A
			TMEM259
			STK11
			CIRBP
			UQCR11
			ABHD17A
			CSNK1G2
			MKNK2
			GADD45B
			GNA15
			EEF2
			EBI3
			NDUFA11
			CD70
			ZNF557
			ARHGEF18
			ZNF358
			PET100
			FCER2
			CD320
			NDUFA7
			PRAM1
			ZNF562
			UBL5
			ICAM4
			TMED1
			ELOF1
			WDR83OS
			JUNB
			PRDX2
			GADD45GIP1
			NFIX
			LYL1
			TRMT1
			CACNA1A
			C19orf53
			TPM4
			HSH2D
			KLF2
			PGLS
			JAK3
			ARRDC2
			JUND
			UBA52
			SLC25A42
			NDUFA13
			ZNF90
			LINC00662
			CEBPA
			FXYD1
			FXYD7
			LSR
			DMKN
			PSENEN
			NFKBID
			HCST
			POLR2I
			ZFP14
			PPP1R14A
			KCNK6
			CAPN12
			ECH1
			HNRNPL
			RINL
			GMFG
			TGFB1
			ARHGEF1
			CEACAM1
			KCNN4
			ZNF296
			GEMIN7
			SNRPD2
			GNG8
			DACT3
			BBC3
			CYTH2
			FTL
			LIN7B
			TRPM4
			TEAD2
			NOSIP
			IL4I1
			SPIB
			EMC10
			CLEC11A
			KLK2
			ETFB
			NKG7
			ZNF677
			NDUFA3
			TFPT
			MBOAT7
			TSEN34
			LILRA4
			LENG8
			TMEM238
			ZNF580
			ZNF667
			ZNF264
			ZNF552
			A1BG
			TRIM28
			USP9Y
			DDX3Y
			UTY
			TMSB4Y
			KDM5D
			EIF1AY
			ATP6V1E1
			DGCR6
			CLDN5
			COMT
			UBE2L3
			IGLL5
			IGLL1
			VPREB3
			CHCHD10
			SMARCB1
			DDT
			GUCD1
			MYO18B
			TPST2
			CRYBA4
			XBP1
			KREMEN1
			UQCR10
			YWHAH
			HMOX1
			APOL1
			MYH9
			IFT27
			NCF4
			KCTD17
			IL2RB
			GGA1
			LGALS1
			ANKRD54
			POLR2F
			CSNK1E
			SUN2
			APOBEC3C
			APOBEC3G
			SYNGR1
			RBX1
			TNFRSF13C
			SMDT1
			NDUFA6
			PIM3
			TRABD
			PPP6R2
			TYMP
			SAMSN1
			LINC00158
			MIR155HG
			SOD1
			IFNAR2
			IL10RB
			IFNAR1
			IFNGR2
			TMEM50B
			SON
			CRYZL1
			SLC5A3
			RUNX1
			PIGP
			TTC3
			ERG
			PSMG1
			HMGN1
			BACE2
			UMODL1
			NDUFV3
			U2AF1
			SIK1
			PTTG1IP
			ITGB2
			FAM207A
			SPATC1L
			YBEY

## Sheet: Cluster6
MOSCATO			AUC (p-val)			AUC (<0.3 or >0.7)
RNA	ADT		RNA	ADT		RNA	ADT
RNF181	CD14		HES4	CD14		JUN	CD14
CD99	CD19		CDK11A	CD19		SRSF7	CD19
APBB1IP	CD3		CEP104	CD4		NBEAL1	CD56
NPM3			DFFB	CD56		PTMA
GAPDH			C1orf174			CCNL1
APEX1			SPEN			EEF1A1
NDUFA6			ZBTB17			CD99
PTTG1IP			ALDH4A1			TMSB4X
			AKR7A2			TSC22D3
			CAPZB			KLF6
			HP1BP3			HBB
			EIF4G3			MALAT1
			USP48			CD69
			LDLRAD2			NAP1L1
			HSPG2			HMGB1
			LUZP1			TPT1
			HNRNPR			GZMB
			E2F2			PNN
			SRSF10			SRSF5
			SRRM1			HSP90AA1
			STMN1			HBA2
			CEP85			FUS
			WASF2			UBB
			DNAJC8			EIF1
			PHACTR4			DDX5
			YTHDF2			RBM39
			SRSF4			GADD45B
			MATN1			JUNB
			LAPTM5			IER2
			ZCCHC17
			KPNA6
			CCDC28B
			ZBTB8A
			SFPQ
			AGO3
			SH3D21
			CSF3R
			ZC3H12A
			FHL3
			MACF1
			CAP1
			YBX1
			TIE1
			UROD
			UQCRH
			MKNK1
			LINC00853
			PDZK1IP1
			TAL1
			CDKN2C
			RNF11
			EPS15
			TMEM59
			MYSM1
			JUN
			ROR1
			JAK1
			LEPROT
			MIER1
			SRSF11
			ZRANB2
			NEGR1
			ST6GALNAC3
			NEXN
			COL24A1
			ODF2L
			SH3GLB1
			LRRC8B
			ZNF326
			BRDT
			MTF2
			VCAM1
			EXTL2
			RNPC3
			PRPF38B
			GPSM2
			C1orf194
			LAMTOR5
			PHTF1
			CSDE1
			TSPAN2
			VANGL1
			MAN1A2
			PPIAL4D
			MCL1
			HORMAD1
			S100A4
			S100A1
			RAB13
			ADAR
			ASH1L
			GON4L
			SYT11
			ARHGEF2
			SSR2
			MEF2D
			PYHIN1
			IFI16
			FCER1A
			DUSP23
			CD84
			CD48
			ARHGAP30
			UFC1
			FCGR2A
			FCRLA
			NOS1AP
			CREG1
			MPZL1
			DCAF6
			ATP1B1
			SELP
			PRRC2C
			DNM3
			SUCO
			KLHL20
			SERPINC1
			CEP350
			GLUL
			C1orf21
			TPR
			RGS18
			RGS1
			RGS2
			MIR181A1HG
			PTPN7
			CHIT1
			BTG2
			SNRPE
			KISS1
			LRRN2
			SLC45A3
			NUCKS1
			FAM72A
			PIGR
			CD34
			LPGAT1
			ATF3
			DUSP10
			PARP1
			ARF1
			GUK1
			IBA57
			TRIM11
			SPRTN
			IRF2BP2
			ARID4B
			RYR2
			MTRNR2L11
			FH
			EFCAB2
			SMYD3
			SCCPDH
			GCSAML
			TRIM58
			PXDN
			MYT1L
			RNASEH1
			LINC00298
			ID2
			ITGB1BP1
			NOL10
			MYCN
			RHOB
			MFSD2B
			FKBP1B
			FAM228B
			TP53I3
			ITSN2
			NCOA1
			PTRHD1
			EMILIN1
			MPV17
			YPEL5
			RASGRP3
			EIF2AK2
			LINC00211
			SRSF7
			ZFP36L2
			EPAS1
			PPP1R21
			RTN4
			CCDC88A
			BCL11A
			REL
			USP34
			TMEM17
			MEIS1
			PLEK
			SFXN5
			HK2
			LRRTM4
			CAPG
			MAT2A
			VAMP8
			SFTPB
			CD8B
			ANKRD36C
			ANKRD36
			IL1RL1
			LINC01114
			FHL2
			RGPD4
			LIMS1
			IWS1
			MYO7B
			CCDC74B
			POTEI
			TMEM163
			UBXN4
			CXCR4
			ZEB2
			NMI
			PRPF40A
			NR4A2
			CCDC148
			BAZ2B
			SCN3A
			GALNT3
			SSB
			CYBRD1
			DLX2
			ITGA6
			CIR1
			HNRNPA3
			TTC30A
			NEUROD1
			TFPI
			C2orf88
			SLC39A10
			HECW2
			SF3B1
			SATB2
			CLK1
			NBEAL1
			EEF1B2
			CRYGD
			BARD1
			XRCC5
			ARPC2
			SLC4A3
			FAM124B
			SP110
			PTMA
			NPPC
			LRRFIP1
			RAMP1
			SETD5
			IL17RE
			EMC3
			C3orf20
			SH3BP5
			ANKRD28
			ZNF385D
			UBE2E1
			TOP2B
			CMTM7
			CMTM6
			UBP1
			ARPP21
			GOLGA4
			ITGA9
			CTDSPL
			SLC22A14
			EXOG
			TTC21A
			CX3CR1
			NKTR
			ZNF660
			SETD2
			SMARCC1
			IP6K2
			SLC25A20
			HYAL3
			CACNA2D2
			PRKCD
			APPL1
			DNAH12
			PXK
			TMF1
			PROK2
			CGGBP1
			ARL13B
			TMEM45A
			ALCAM
			SLC9C1
			CD200
			ATP6V1A
			ADPRH
			GOLGB1
			EAF2
			SLC15A2
			MYLK
			CCDC14
			ZNF148
			CHST13
			MGLL
			GATA2
			ISY1
			MBD4
			PLXND1
			TRH
			ATP2C1
			TOPBP1
			SLC25A36
			RNF7
			TFDP2
			U2SURP
			CHST2
			CPA3
			SERP1
			MED12L
			P2RY13
			IGSF10
			SUCNR1
			P2RY1
			DHX36
			PLCH1
			CCNL1
			SMC4
			GOLIM4
			SAMD7
			TBL1XR1
			ZMAT3
			GNB4
			SOX2
			AP2M1
			CAMK2N2
			TMEM41A
			LIPH
			TRA2B
			DGKG
			EIF4A2
			UBXN7
			NRROS
			SPON2
			CYTL1
			S100P
			CLNK
			BST1
			FGFBP1
			FGFBP2
			PROM1
			KLF3
			TLR6
			RHOH
			ATP10D
			TEC
			FIP1L1
			HOPX
			SPINK2
			REST
			IGFBP7
			SLC4A4
			PF4
			PPBP
			CCNI
			PRKG2
			PLAC8
			COQ2
			ARHGAP24
			PKD2
			PPM1K
			PYURF
			SNCA
			MMRN1
			HPGDS
			DDIT4L
			NDST3
			SPRY1
			LARP1B
			JADE1
			SCLT1
			PCDH10
			MGST2
			HHIP
			SMAD1
			ZNF827
			ARHGAP10
			FHDC1
			PDGFC
			RXFP1
			TMEM192
			SH3RF1
			MFAP3L
			SAP30
			HPGD
			RWDD4
			NDUFS6
			SRD5A1
			CMBL
			TRIO
			SUB1
			NPR3
			NIPBL
			MRPS30
			EMB
			ARL15
			GZMA
			GPBP1
			GAPT
			CWC27
			NLN
			SREK1
			BDP1
			BTF3
			ENC1
			IQGAP2
			F2R
			F2RL1
			S100Z
			ZBED3
			WDR41
			HOMER1
			MSH3
			SSBP2
			EDIL3
			CCNH
			MEF2C
			MCTP1
			RHOBTB3
			CHD1
			LINC01023
			NREP
			APC
			DCP2
			AP3S1
			HINT1
			IRF1
			CAMLG
			DDX46
			C5orf24
			HNRNPA0
			FAM53C
			REEP2
			SLC23A1
			MZB1
			CXXC5
			TAF7
			PRELID2
			RBM27
			ADRB2
			SH3TC2
			CSNK1A1
			ARHGEF37
			PDGFRB
			NDST1
			MYOZ3
			SPARC
			PTTG1
			GABRB2
			NUDCD2
			PANK3
			DUSP1
			FAF2
			LTC4S
			RNF130
			FOXC1
			MYLK4
			SERPINB1
			PRPF4B
			TMEM14B
			PHACTR1
			JARID2
			MYLIP
			GMPR
			ATXN1
			DEK
			CDKAL1
			SOX4
			CASC15
			ACOT13
			OR2B6
			TRIM15
			GNL1
			LST1
			AIF1
			DDAH2
			CLIC1
			NEU1
			SLC44A4
			ATF6B
			BRD2
			NUDT3
			SRSF3
			KCNK17
			OARD1
			TSPO2
			MRPL14
			CDC5L
			TNFRSF21
			CD2AP
			SMAP1
			EEF1A1
			PHIP
			HMGN3
			IBTK
			TPBG
			CYB5R4
			SYNCRIP
			ZNF292
			PNRC1
			SRSF12
			GABRR1
			UBE2J1
			PNISR
			SNX3
			FOXO3
			AK9
			WASF1
			CDC40
			SLC22A16
			AMD1
			RWDD1
			NUS1
			STX7
			MYB
			BCLAF1
			MAP7
			CITED2
			PHACTR2
			PLAGL1
			UTRN
			RAB32
			STXBP5
			PPIL4
			CNKSR3
			SYNJ2
			GTF2H5
			RNASET2
			PHF10
			CHST12
			SLC29A4
			TNRC18
			EIF2AK1
			PHF14
			ARL4A
			SOSTDC1
			TSPAN13
			AGR2
			HDAC9
			MACC1
			SNX10
			TAX1BP1
			MTURN
			EPDR1
			CHCHD2
			ZNF117
			SBDS
			LAT2
			CLIP2
			HIP1
			PTPN12
			HGF
			ABCB4
			AKAP9
			FAM133B
			CDK6
			SAMD9
			SGCE
			ARPC1B
			SAP25
			TFR2
			ACHE
			TRIM56
			SERPINE1
			VGF
			FIS1
			CUX1
			ORAI2
			KMT2E
			SRPK2
			IFRD1
			TFEC
			CPED1
			MEST
			MTPN
			TRIM24
			SVOPL
			TBXAS1
			ZNF746
			CDK5
			DNAJB6
			SLC25A6
			CD99
			CLCN4
			TMSB4X
			OFD1
			RS1
			PDHA1
			SAT1
			TSPAN7
			EFHC2
			SLC9A7
			PLP2
			MSN
			IGBP1
			IL2RG
			NONO
			NHSL2
			ATRX
			LPAR4
			ITM2A
			SH3BGRL
			BTK
			MORF4L2
			TSC22D3
			TMEM164
			LONRF3
			THOC2
			OCRL
			XPNPEP2
			IDS
			ZNF185
			GAB3
			MPP1
			BRCC3
			CLIC2
			SPRY3
			WASIR1
			DLC1
			PCM1
			ASAH1
			NPM2
			POLR3D
			TNFRSF10C
			NEFM
			DOCK5
			PNOC
			ZNF395
			DUSP26
			LETM2
			TACC1
			RNF170
			HOOK3
			ST18
			RB1CC1
			TGS1
			LYN
			ASPH
			VCPIP1
			CPA6
			TERF1
			IL7
			HEY1
			ZNF704
			PAG1
			NBN
			NDUFAF6
			PTDSS1
			MTDH
			COX6C
			KLF10
			BAALC
			CTHRC1
			LRP12
			ZFPM2
			ANGPT1
			EIF3E
			TAF2
			DSCC1
			DEPTOR
			DERL1
			ZHX1
			RNF139
			CCDC26
			SHARPIN
			FOXD4
			RFX3
			JAK2
			NFIB
			CCDC171
			CNTLN
			PLIN2
			CDKN2A
			EQTN
			MOB3B
			LINGO2
			DNAJA1
			SPINK4
			FAM214B
			TPM2
			TLN1
			PIP5K1B
			ZFAND5
			ANXA1
			RORB
			GCNT1
			GNAQ
			CEP78
			TLE4
			DAPK1
			S1PR3
			SYK
			LINC00484
			NOL8
			BICD2
			HEMGN
			SMC2
			SLC44A1
			SUSD1
			BSPRY
			ALAD
			ZNF618
			COL27A1
			CNTRL
			GSN
			STOM
			NDUFA8
			PTGS1
			STRBP
			MAPKAP1
			ZBTB34
			C9orf78
			AIF1L
			GFI1B
			GTF3C5
			CARD9
			EGFL7
			AGPAT2
			SNHG7
			LCN8
			RABL6
			EDF1
			C8G
			PTGDS
			C9orf139
			EHMT1
			KLF6
			AKR1C3
			TUBAL3
			NET1
			CELF2
			USP6NL
			OPTN
			VIM
			MLLT10
			DNAJC1
			KIAA1217
			MYO3A
			APBB1IP
			YME1L1
			MTPAP
			MAP3K8
			KIF5B
			ZNF37A
			ZNF22
			ALOX5
			ZFAND4
			ARHGAP22
			LRRC18
			SLC16A9
			NRBF2
			JMJD1C
			DNAJC12
			PBLD
			HNRNPH3
			CCAR1
			DDX21
			SRGN
			TSPAN15
			PCBD1
			FUT11
			CAMK2G
			VCL
			KAT6B
			ZMIZ1
			CCSER2
			HHEX
			EXOC6
			PDLIM1
			BLNK
			DNTT
			LZTS2
			C10orf95
			WBP1L
			SMC3
			ADRA2A
			PDZD8
			EMX2
			EIF3A
			ATE1
			FAM53B
			IFITM1
			CDKN1C
			SLC22A18AS
			HBB
			HBD
			HBG1
			HBG2
			SWAP70
			SBF2
			EIF4G2
			NUCB2
			NCR3LG1
			WT1
			HIPK3
			LMO2
			PRR5L
			CD82
			ARFGAP2
			FNBP4
			UBE2L6
			SERPING1
			MS4A3
			PTGDR2
			FADS1
			AHNAK
			RTN3
			COX8A
			NRXN2
			ATG2A
			NEAT1
			MALAT1
			CFL1
			EFEMP2
			SF3B2
			PPP1CA
			GSTP1
			CHKA
			PPP6R3
			CPT1A
			SHANK2
			LAMTOR1
			COA4
			SPCS2
			SERPINH1
			RSF1
			AAMDC
			PCF11
			PICALM
			PRSS23
			CTSC
			NOX4
			TAF1D
			AMOTL1
			JRKL
			TMEM123
			CASP4
			ZC3H12C
			IL18
			NCAM1
			ZBTB16
			NNMT
			PAFAH1B2
			IL10RA
			KMT2A
			HMBS
			CBL
			MCAM
			ST3GAL4
			FLI1
			SENCR
			NFRKB
			APLP2
			B3GAT1
			KDM5A
			NINJ2
			WNK1
			CACNA2D4
			TSPAN9
			VWF
			CD9
			CHD4
			SLC2A3
			CLEC4D
			KLRG1
			CLECL1
			CD69
			CLEC12A
			CLEC9A
			PRR4
			ETV6
			ARHGDIB
			MGST1
			PLEKHA5
			PDE3A
			BCAT1
			TM7SF3
			PPFIBP1
			FAR2
			ZCRB1
			ARID2
			RAPGEF3
			SLC48A1
			ARF3
			TUBA1A
			TUBA1C
			SMARCD1
			METTL7A
			CSRNP2
			GALNT6
			KRT8
			EIF4B
			HNRNPA1
			NFE2
			ZNF385A
			GTSF1
			NCKAP1L
			MYL6B
			MYL6
			NACA
			STAC3
			OS9
			CTDSP2
			USP15
			PPM1H
			SRGAP1
			GNS
			ZFC3H1
			THAP2
			ATXN7L3B
			NAP1L1
			CSRP2
			PPP1R12A
			CEP290
			DUSP6
			ATP2B1
			BTG1
			SNRPF
			SLC25A3
			APAF1
			GNPTAB
			CHST11
			C12orf75
			CORO1C
			C12orf76
			ARPC3
			SH2B3
			ATXN2
			ERP29
			NAA25
			HECTD4
			MED13L
			HRK
			TESC
			KSR2
			TAOK3
			SUDS3
			DYNLL1
			MLEC
			HNF1A
			ANAPC5
			LRRC43
			RSRC2
			VPS37B
			RILPL2
			ATP6V0A2
			UBC
			POLE
			MPHOSPH8
			LATS2
			LINC00566
			CENPJ
			GTF3A
			POLR1D
			FLT3
			HMGB1
			FRY
			N4BP2L2
			CCNA1
			ELF1
			TSC22D1
			GPALPP1
			TPT1
			ZC3H13
			LPAR6
			EBPL
			SERPINE3
			VPS36
			PCDH9
			BORA
			MYCBP2
			GPC6
			BIVM
			EFNB2
			ARGLU1
			RAB20
			CCNB1IP1
			HNRNPC
			SUPT16H
			CHD8
			BCL2L2
			CMTM5
			JPH4
			IRF9
			NYNRIN
			CTSG
			GZMH
			GZMB
			STXBP6
			SCFD1
			ARHGAP5
			EGLN3
			SNX6
			NFKBIA
			PNN
			FKBP3
			MIS18BP1
			MGAT2
			CDKL1
			ATL1
			NIN
			PYGL
			FERMT2
			KTN1
			PELI2
			EXOC5
			NAA30
			DAAM1
			PPP2R5E
			SYNE2
			FNTB
			RDH11
			SRSF5
			ALDH6A1
			FOS
			GPATCH2L
			STON2
			CALM1
			TTC7B
			SLC24A4
			IFI27L1
			TCL1A
			PAPOLA
			YY1
			HSP90AA1
			EIF5
			CKB
			MEIS2
			SRP14
			PLCB2
			ZNF106
			TP53BP1
			MAP1A
			PDIA3
			SERF2
			BLOC1S6
			EID1
			SECISBP2L
			ATP8B4
			HDC
			NEDD4
			SLTM
			FAM81A
			RORA
			VPS13C
			CSNK1G1
			PAQR5
			LARP6
			COX5A
			ETFA
			MORF4L1
			RASGRF1
			FAH
			MEX3B
			WHAMM
			AKAP13
			PEX11A
			IDH2
			CHD2
			MCTP2
			LRRC28
			TM2D3
			MPG
			HBM
			HBA2
			HBA1
			RGS11
			TPSAB1
			SRRM2
			ZG16B
			UBN1
			TNFRSF17
			XYLT1
			ARL6IP1
			METTL9
			UQCRC2
			DCTN5
			PRKCB
			RBBP6
			ATP2A1
			SPN
			QPRT
			TBX6
			ORAI3
			ZNF668
			FUS
			PYCARD
			AHSP
			GPT2
			CHD9
			CRNDE
			IRX5
			HERPUD1
			CETP
			TK2
			CMTM2
			EXOC3L1
			GFOD2
			NFATC3
			NOB1
			CMTR2
			TMEM170A
			PLCG2
			FENDRR
			CBFA2T3
			ANKRD11
			TCF25
			PAFAH1B1
			RAP1GAP2
			P2RX1
			ACAP1
			TMEM88
			NCOR1
			UBB
			MFAP4
			SLC47A2
			WSB1
			RAB34
			NUFIP2
			NF1
			RHOT1
			LASP1
			GRB7
			JUP
			EIF1
			DNAJC7
			ZNF385C
			STAT3
			DUSP3
			SLC4A1
			ITGA2B
			HEXIM1
			KANSL1
			MYL4
			LUC7L3
			MSI2
			PRR11
			APPBP2
			NACA2
			DCAF7
			MILR1
			DDX5
			HELZ
			BPTF
			KIF19
			GPRC5C
			CD300A
			SUMO2
			UNC13D
			SRSF2
			SEC14L1
			SOCS3
			CBX2
			ACTG1
			FSCN2
			NARF
			B3GNTL1
			SMCHD1
			LPIN2
			L3MBTL4
			RALBP1
			CHMP1B
			PTPN2
			LDLRAD4
			ROCK1
			ESCO1
			MIB1
			CTAGE1
			CABLES1
			ZNF521
			KCTD1
			CDH2
			GALNT1
			ELP2
			CELF4
			LINC00907
			PSTPIP2
			RAB27B
			TCF4
			TXNL1
			LMAN1
			PMAIP1
			VPS4B
			CDH7
			CNDP2
			ZADH2
			FKBP1A
			CPXM1
			VPS16
			RNF24
			TMEM230
			TMX4
			PLCB4
			MKKS
			RRBP1
			MGME1
			XRN2
			NXT1
			CST7
			VSX1
			ID1
			TTLL9
			KIF3B
			DNMT3B
			BPIFB1
			MYH7B
			ERGIC3
			RBM39
			CHD6
			ADA
			SLPI
			CTSA
			PLTP
			NCOA3
			SNAI1
			TRERNA1
			GNAS
			FAM217B
			C20orf197
			DIDO1
			RGS19
			PRSS57
			PALM
			CFD
			ARID3A
			MIDN
			CIRBP
			EFNA2
			UQCR11
			LSM7
			GADD45B
			SLC39A3
			GNA15
			ATCAY
			EEF2
			ZBTB7A
			SEMA6B
			PLIN3
			SAFB2
			INSR
			FCER2
			SNAPC2
			PRAM1
			MYO1F
			ICAM4
			S1PR5
			KANK2
			ZNF439
			FBXW9
			JUNB
			MAST1
			NFIX
			LYL1
			NACC1
			IER2
			C19orf67
			TPM4
			RAB8A
			HSH2D
			PLVAP
			PGLS
			UBA52
			SUGP2
			ZNF91
			CEBPA
			WTIP
			HAMP
			DMKN
			NPHS1
			HCST
			SPINT2
			ACTN4
			IFNL1
			HNRNPUL1
			CEACAM1
			ZNF112
			APOC2
			FOSB
			RTN2
			DACT3
			AP2S1
			NTN5
			PPP1R15A
			TRPM4
			TEAD2
			SPIB
			CLEC11A
			CD33
			NKG7
			SIGLEC12
			ZNF331
			MYADM
			TMC4
			MBOAT7
			TSEN34
			NLRP2
			DNAAF3
			CCDC106
			ZNF582
			ZFY
			USP9Y
			DDX3Y
			KDM5D
			SLC25A18
			CLDN5
			COMT
			MAPK1
			PPM1F
			VPREB1
			PRAME
			GNAZ
			BCR
			IGLL1
			VPREB3
			GGT5
			MYO18B
			TPST2
			CRYBB1
			CRYBA4
			CCDC117
			EMID1
			OSBP2
			EIF3D
			NCF4
			CSF2RB
			MPST
			RAC2
			GGA1
			LGALS1
			GCAT
			EIF3L
			SYNGR1
			ATF4
			TNRC6B
			TOB2
			GRAMD4
			MLC1
			PLXNB2
			DENND6B
			SHANK3
			USP16
			OLIG1
			SON
			RUNX1
			TTC3
			ERG
			HMGN1
			UMODL1
			RSPH1
			SLC37A1
			U2AF1
			PTTG1IP
			C21orf58

## Sheet: Cluster14
MOSCATO			AUC (p-val)			AUC (<0.3 or >0.7)
RNA	ADT		RNA	ADT		RNA	ADT
SYF2	CD14		NOC2L	CD14		SRRM1	CD14
ARHGAP15	CD19		HES4	CD19		STMN1	CD19
NBEAL1	CD3		SDF4	CD3		WASF2	CD3
EEF1B2	CD4		ACAP3	CD4		LAPTM5	CD4
NCL	CD56		AURKAIP1	CD56		SFPQ	CD56
FOXP1			CCNL2			MACF1
BTF3			MRPL20			JUN
HSP90AB1			SSU72			SRSF11
PNISR			SLC35E2B			MCL1
SAMD3			CDK11A			TPM3
GIMAP7			GNB1			PRRC2C
SLC25A6			TNFRSF14			GLUL
PSD3			LRRC47			TPR
PABPC1			CEP104			MIR181A1HG
EIF3E			DFFB			IRF2BP2
EEF1D			C1orf174			ARID4B
SPOCK2			KCNAB2			HNRNPU
ADAM8			VAMP3			SRSF7
FAU			PARK7			ZFP36L2
CCDC90B			RERE			RTN4
TAF1D			ENO1			COX5B
KLRB1			SLC25A33			PRPF40A
MCRS1			CLSTN1			SF3B1
RNF41			CTNNBIP1			EEF1B2
R3HDM2			LZIC			ARPC2
TPT1			NMNAT1			LRRFIP1
COMMD6			UBE4B			ANKRD28
UPF3A			PGD			NKTR
RASGRP1			DFFA			TFDP2
MAF			TARDBP			CCNL1
VAMP2			MTHFR			TRA2B
NMT1			PRDM2			EIF4A2
RBM39			SPEN			SPINK2
ZFAS1			ZBTB17			CCNI
PSMA7			SZRD1			IQGAP2
EEF2			NECAP2			DUSP1
BST2			NBPF1			SERPINB1
SMARCB1			ATP13A2			SOX4
DDX17			SDHB			LST1
PARVG			RCC2			AIF1
			UBR4			CLIC1
			AKR7A2			HSP90AB1
			CAPZB			EEF1A1
			DDOST			PNISR
			HP1BP3			BCLAF1
			EIF4G3			PHF14
			USP48			HNRNPA2B1
			CDC42			LAT2
			KDM1A			AKAP9
			LUZP1			CDK6
			HNRNPR			KMT2E
			PITHD1			SLC25A6
			LYPLA2			CD99
			HMGCL			SAT1
			SRSF10			ATRX
			SRRM1			TSC22D3
			SYF2			IDS
			TMEM50A			MTDH
			MTFR1L			PABPC1
			PAQR7			ANXA1
			STMN1			SNHG7
			SH3BGRL3			KLF6
			HMGN2			CELF2
			ARID1A			KIF5B
			PIGV			HBB
			GPATCH3			NUCB2
			NUDC			CD44
			SYTL1			SF1
			WASF2			NEAT1
			AHDC1			MALAT1
			IFI6			TAF1D
			STX12			GAPDH
			DNAJC8			CHD4
			SESN2			CD69
			PHACTR4			ARHGDIB
			SNHG12			SCAF11
			TAF12			TUBA1A
			GMEB1			HNRNPA1
			YTHDF2			NAP1L1
			SRSF4			ERP29
			LAPTM5			UBC
			PUM1			HMGB1
			ZCCHC17			N4BP2L2
			PEF1			ELF1
			PTP4A2			TPT1
			KHDRBS1			ITM2B
			KPNA6			MYCBP2
			TXLNA			ARGLU1
			CCDC28B			HNRNPC
			EIF3I			PNN
			HDAC1			SRSF5
			MARCKSL1			RBM25
			BSDC1			FOS
			ZBTB8OS			DDX24
			RBBP4			HSP90AA1
			S100PBP			EIF5
			AK2			B2M
			SFPQ			SLTM
			ZMYM4			HBA2
			KIAA0319L			SRRM2
			PSMB2			FUS
			AGO1			CHD9
			AGO3			EIF4A1
			MAP7D1			UBB
			THRAP3			EIF1
			CSF3R			LUC7L3
			MEAF6			DDX5
			GNL2			BPTF
			YRDC			SRSF2
			INPP5B			ACTG1
			SF3A3			RBM39
			FHL3			GNAS
			RRAGC			CIRBP
			AKIRIN1			EEF2
			MACF1			JUNB
			PABPC4			IER2
			CAP1			TPM4
			PPT1			HCST
			RLF			ZFP36
			CITED4			FOSB
			PPIH			PPP1R15A
			YBX1			CLEC11A
			KDM4A			XBP1
			ATP6V0B			EIF3L
			DMAP1			DDX17
			RNF220			TNRC6B
			PLK3			SON
			EIF2B3			TTC3
			UROD			HMGN1
			TOE1
			AKR1A1
			NASP
			GPBP1L1
			LRRC41
			UQCRH
			MKNK1
			EFCAB14
			TAL1
			CMPK1
			FAF1
			CDKN2C
			RNF11
			EPS15
			OSBPL9
			BTF3L4
			PRPF38A
			SCP2
			MAGOH
			HSPB11
			TMEM59
			SSBP3
			ACOT11
			USP24
			MYSM1
			JUN
			TM2D1
			ATG4C
			ITGB3BP
			PGM1
			JAK1
			LEPROT
			PDE4B
			MIER1
			SERBP1
			GADD45A
			SRSF11
			ZRANB2
			NEGR1
			TYW3
			ACADM
			RABGGTB
			PIGK
			AK5
			USP33
			FUBP1
			IFI44L
			PRKACB
			GNG5
			CTBS
			C1orf52
			ZNHIT6
			COL24A1
			ODF2L
			SH3GLB1
			PKN2
			GBP5
			LRRC8C
			LRRC8D
			ZNF326
			ZNF644
			MTF2
			TMED5
			CCDC18
			DR1
			DNTTIP2
			GCLM
			PTBP2
			DPYD
			AGL
			SLC35A3
			TRMT13
			SLC30A7
			RNPC3
			VAV3
			HENMT1
			PRPF38B
			STXBP3
			TMEM167B
			AHCYL1
			LAMTOR5
			CD53
			LRIF1
			DRAM2
			CHI3L2
			RAP1A
			CAPZA1
			PHTF1
			RSBN1
			PTPN22
			HIPK1
			TRIM33
			BCAS2
			NRAS
			CSDE1
			ATP1A1
			CD58
			TTF2
			MAN1A2
			POLR3GL
			CHD1L
			SV2A
			PLEKHO1
			ANP32E
			APH1A
			MCL1
			ENSA
			CTSS
			CERS2
			VPS72
			PSMD4
			PI4KB
			PSMB4
			POGZ
			MRPL9
			TCHH
			S100A8
			S100A4
			ILF2
			INTS3
			GATAD2B
			SLC39A1
			JTB
			RAB13
			TPM3
			C1orf43
			UBAP2L
			HAX1
			IL6R
			UBE2Q1
			ADAR
			PMVK
			PBXIP1
			SLC50A1
			FDPS
			ASH1L
			YY1AP1
			DAP3
			GON4L
			ARHGEF2
			SSR2
			LAMTOR2
			SEMA4A
			CCT3
			MEF2D
			ISG20L2
			MRPL24
			HDGF
			PYHIN1
			IFI16
			FCER1A
			DUSP23
			TAGLN2
			PIGM
			PEX19
			COPA
			NCSTN
			CD84
			CD244
			F11R
			TSTD1
			ARHGAP30
			PFDN2
			UFC1
			NDUFS2
			FCGR2A
			ATF6
			UHMK1
			MGST3
			TMCO1
			POGK
			CREG1
			RCSD1
			MPZL1
			MPC2
			DCAF6
			TIPRL
			ATP1B1
			NME7
			BLZF1
			SELP
			SELL
			PRRC2C
			SUCO
			PRDX6
			KLHL20
			ZBTB37
			ABL2
			TOR1AIP2
			CEP350
			QSOX1
			ACBD6
			IER5
			GLUL
			DHX9
			SMG7
			ARPC5
			EDEM3
			IVNS1ABP
			TPR
			RGS18
			RGS1
			RGS2
			CDC73
			DENND1B
			PTPRC
			MIR181A1HG
			ZNF281
			DDX59
			IPO9
			PTPN7
			KDM5B
			BTG2
			ATP2B4
			LAX1
			ZC3H11A
			ZBED6
			SNRPE
			PPP1R15B
			PIK3C2B
			MDM4
			DSTYK
			ELK4
			NUCKS1
			MAPKAPK2
			CD55
			CD46
			CD34
			TRAF3IP3
			RCOR3
			TRAF5
			LPGAT1
			ATF3
			NSL1
			GPATCH2
			RAB3GAP2
			DUSP10
			MIA3
			DEGS1
			NVL
			WDR26
			LBR
			SRP9
			SDE2
			PARP1
			ARF1
			GUK1
			IBA57
			TRIM11
			RNF187
			RAB4A
			GNPAT
			SPRTN
			TSNAX
			DISC1
			TARBP1
			IRF2BP2
			TOMM20
			ARID4B
			GGPS1
			LYST
			LGALS8
			MTR
			CEP170
			SDCCAG8
			HNRNPU
			EFCAB2
			SMYD3
			CNST
			SCCPDH
			AHCTF1
			GCSAML
			TRIM58
			ACP1
			PXDN
			ADI1
			ID2
			KIDINS220
			IAH1
			ADAM17
			YWHAQ
			HPCAL1
			NOL10
			PDIA6
			ROCK2
			LPIN1
			NBAS
			DDX1
			MYCN
			LAPTM4A
			PUM2
			RHOB
			ATAD2B
			UBXN2A
			FAM228B
			ITSN2
			NCOA1
			PTRHD1
			ADCY3
			DNMT3A
			ASXL2
			RAB10
			HADHA
			HADHB
			ATRAID
			SNX17
			PPM1G
			NRBP1
			MRPL33
			PPP1CB
			WDR43
			YPEL5
			MEMO1
			YIPF4
			BIRC6
			RASGRP3
			CRIM1
			FEZ2
			HEATR5B
			GPATCH11
			EIF2AK2
			CEBPZ
			ATL2
			SRSF7
			SOS1
			COX7A2L
			ZFP36L2
			PPM1B
			SRBD1
			MCFD2
			CALM2
			MSH6
			FBXO11
			FOXN2
			ERLEC1
			PSME4
			SPTBN1
			RTN4
			CCDC88A
			BCL11A
			REL
			USP34
			XPO1
			CCT4
			B3GNT2
			EHBP1
			UGP2
			AFTPH
			SERTAD2
			RAB1A
			ACTR2
			C1D
			PLEK
			ARHGAP25
			NFU1
			MXD1
			PCBP1
			TIA1
			FAM136A
			NAGK
			MPHOSPH10
			ZNF638
			SFXN5
			CCT7
			STAMBP
			DGUOK
			MOB1A
			DCTN1
			AUP1
			DOK1
			HK2
			MRPL19
			SUCLG1
			KCMF1
			TGOLN2
			CAPG
			MAT2A
			GGCX
			VAMP8
			RNF181
			POLR1A
			PTCD3
			IMMT
			KDM3A
			RMND5A
			MRPS5
			FAHD2A
			ANKRD36C
			SNRNP200
			ARID5A
			ANKRD36
			COX5B
			ACTR1B
			LIPT1
			MITD1
			TXNDC9
			EIF5B
			REV1
			AFF3
			RNF149
			RFX8
			MAP4K4
			UXS1
			GCC2
			LIMS1
			RANBP2
			ZC3H8
			SLC20A1
			ACTR3
			DDX18
			INSIG2
			DBI
			PTPN4
			RALB
			NIFK
			TSN
			MAP3K2
			IWS1
			WDR33
			UGGT1
			MZT2B
			PLEKHB2
			CCNT2
			RAB3GAP1
			R3HDM1
			UBXN4
			CXCR4
			ARHGAP15
			ZEB2
			MMADHC
			NMI
			RIF1
			ARL5A
			PRPF40A
			NR4A2
			GPD2
			BAZ2B
			RBMS1
			TANK
			GCA
			COBLL1
			CERS6
			FASTKD1
			PPIG
			SSB
			METTL5
			UBR3
			TLK1
			DYNC1I2
			HAT1
			METAP1D
			ITGA6
			CDCA7
			SP3
			OLA1
			CIR1
			ATF2
			HNRNPA3
			AGPS
			PRKRA
			CWC22
			ITGA4
			DNAJC10
			ZC3H15
			TFPI
			ORMDL1
			HIBCH
			GLS
			NABP1
			SLC39A10
			STK17B
			GTF3C3
			ANKRD44
			SF3B1
			COQ10B
			HSPD1
			C2orf69
			BZW1
			CLK1
			NDUFB3
			CASP8
			ALS2
			SUMO1
			NOP58
			INO80D
			NDUFS1
			EEF1B2
			FASTKD2
			KLF7
			CREB1
			PIKFYVE
			IKZF2
			BARD1
			XRCC5
			ARPC2
			PNKD
			TMBIM1
			CTDSP1
			CNPPD1
			ZFAND2B
			DNPEP
			STK11IP
			MRPL44
			CUL3
			MFF
			TRIP12
			SP110
			SP140L
			SP100
			ITM2C
			PSMD1
			NCL
			PTMA
			TIGD1
			GIGYF2
			INPP5D
			DGKD
			USP40
			COPS8
			LRRFIP1
			UBE2F
			NDUFA10
			PPP1R7
			HDLBP
			CRBN
			ITPR1
			BHLHE40
			ARL8B
			THUMPD3
			SETD5
			MTMR14
			TADA3
			ARPC4
			IL17RE
			EMC3
			BRK1
			VHL
			VGLL4
			RAF1
			LSM3
			SLC6A6
			CCDC174
			MRPS25
			EAF1
			ANKRD28
			RFTN1
			SATB1
			RAB5A
			ZNF385D
			UBE2E1
			NKIRAS1
			TOP2B
			NGLY1
			SLC4A7
			STT3B
			OSBPL10
			CMTM6
			GLB1
			CRTAP
			CLASP2
			PDCD6IP
			ARPP21
			EPM2AIP1
			LRRFIP2
			GOLGA4
			ITGA9
			ACAA1
			OXSR1
			WDR48
			CSRNP1
			EIF1B
			CTNNB1
			NKTR
			SNRK
			ZNF445
			LIMD1
			SACM1L
			CCDC12
			NBEAL2
			SETD2
			KLHL18
			SCAP
			ELP6
			SMARCC1
			MAP4
			SHISA5
			UQCRC1
			IP6K2
			ARIH2
			WDR6
			NDUFAF3
			IMPDH2
			C3orf62
			USP4
			RHOA
			APEH
			UBA7
			RBM6
			RBM5
			GNAI2
			TUSC2
			RASSF1
			MAPKAPK3
			RAD54L2
			TEX264
			TWF2
			WDR82
			STAB1
			PBRM1
			GNL3
			GLT8D1
			SPCS1
			PRKCD
			TKT
			CCDC66
			APPL1
			PDE12
			ARF4
			SLMAP
			PDHB
			THOC7
			ATXN7
			TMF1
			UBA3
			ARL6IP5
			FRMD4B
			FOXP1
			RYBP
			PPP4R2
			EBLN2
			CGGBP1
			ZNF654
			MTRNR2L12
			NIT2
			TRMT10C
			PCNP
			ZBTB11
			NXPE3
			NFKBIZ
			ALCAM
			BBX
			CD47
			CD96
			ATG3
			ATP6V1A
			ZBTB20
			TIMMDC1
			GSK3B
			LRRC58
			NDUFB4
			HCLS1
			GOLGB1
			IQCB1
			EAF2
			FAM162A
			PARP14
			CCDC14
			ZNF148
			ABTB1
			MGLL
			SEC61A1
			GATA2
			RAB7A
			ISY1
			COPG1
			MBD4
			PLXND1
			TRH
			ATP2C1
			CDV3
			TOPBP1
			CEP63
			MSL2
			STAG1
			NCK1
			ARMC8
			CEP70
			PIK3CB
			SLC25A36
			RNF7
			ATP1B3
			TFDP2
			ATR
			U2SURP
			CPA3
			HLTF
			COMMD2
			RNF13
			SERP1
			EIF2A
			SIAH2
			MED12L
			GPR171
			IGSF10
			SUCNR1
			MBNL1
			DHX36
			TIPARP
			CCNL1
			RSRC1
			MFSD1
			SMC4
			KPNA4
			NMD3
			PDCD10
			GOLIM4
			SEC62
			PRKCI
			TNIK
			FNDC3B
			TBL1XR1
			ZMAT3
			PIK3CA
			GNB4
			TTC14
			FXR1
			DCUN1D1
			MCCC1
			KLHL6
			KLHL24
			PARL
			AP2M1
			ALG3
			PSMD2
			EIF4G1
			TMEM41A
			IGF2BP2
			TRA2B
			DNAJB11
			EIF4A2
			LPP
			OPA1
			LSG1
			ACAP2
			PPP1R2
			TNK2
			TFRC
			UBXN7
			RNF168
			NRROS
			PIGX
			PAK2
			SENP5
			NCBP2
			DLG1
			FYTTD1
			LRCH3
			ZNF141
			GAK
			SPON2
			MAEA
			TACC3
			C4orf48
			MXD4
			RNF4
			SH3BP2
			ADD1
			MFSD10
			NOP14
			HTT
			LRPAP1
			STX18
			CYTL1
			MRFAP1
			KIAA0232
			TBC1D14
			WDR1
			BOD1L1
			FBXL5
			CD38
			PROM1
			TAPT1
			MED28
			DHX15
			ANAPC4
			RBPJ
			KLF3
			TMEM156
			RFC1
			UBE2K
			PDS5A
			N4BP2
			RHOH
			COMMD8
			TEC
			FRYL
			OCIAD1
			FIP1L1
			KIT
			TMEM165
			CEP135
			AASDH
			SRP72
			HOPX
			SPINK2
			REST
			NOA1
			POLR2B
			IGFBP7
			CENPC
			UBA6
			YTHDC1
			UTP3
			GRSF1
			MOB1B
			ANKRD17
			PPBP
			CXCL3
			MTHFD2L
			THAP6
			G3BP2
			USO1
			NUP54
			CCNI
			CNOT6L
			BMP2K
			ANTXR2
			HNRNPD
			HNRNPDL
			SEC31A
			COPS4
			PLAC8
			MRPS18C
			HSD17B11
			PKD2
			PPM1K
			PYURF
			FAM13A
			SNCA
			MMRN1
			SMARCAD1
			HPGDS
			RAP1GDS1
			EIF4E
			ADH5
			DNAJB14
			PPP3CA
			MANBA
			UBE2D3
			TET2
			TBCK
			AIMP1
			PAPSS1
			OSTC
			CASP6
			PLA2G12A
			GAR1
			LARP7
			SNHG8
			C4orf3
			SPRY1
			JADE1
			SCLT1
			PCDH10
			ELF2
			NAA15
			SETD7
			MGST2
			MAML3
			INPP4B
			USP38
			SMARCA5
			ABCE1
			ARHGAP10
			LRBA
			FBXW7
			PLRG1
			ETFDH
			CBR4
			SH3RF1
			NEK1
			GALNT7
			HMGB2
			HPGD
			RWDD4
			CASP3
			CENPU
			SDHA
			PDCD6
			BRD9
			CLPTM1L
			NDUFS6
			MED10
			CCT5
			DAP
			TRIO
			ZNF622
			GOLPH3
			ZFR
			SUB1
			NPR3
			RAD1
			DNAJC21
			NIPBL
			RICTOR
			PTGER4
			PRKAA1
			ZNF131
			NNT
			MRPS30
			EMB
			PARP8
			NDUFS4
			DHX29
			GPBP1
			GAPT
			ZSWIM6
			KIF2A
			SREK1IP1
			CWC27
			ADAMTS6
			SREK1
			MAST4
			PIK3R1
			MRPS36
			CCDC125
			RAD17
			GTF2H2C
			GTF2H2
			BDP1
			TNPO1
			BTF3
			NSA2
			POLK
			POC5
			IQGAP2
			F2R
			S100Z
			AGGF1
			WDR41
			TBCA
			AP3B1
			SCAMP1
			LHFPL2
			SSBP2
			TMEM167A
			COX7C
			CCNH
			MEF2C
			FAM172A
			TTC37
			ARSK
			RHOBTB3
			ERAP1
			LNPEP
			CHD1
			ST8SIA4
			PPIP5K2
			PJA2
			MAN2A1
			SLC25A46
			NREP
			APC
			DCP2
			FEM1C
			DMXL1
			CSNK1G3
			PHAX
			SLC12A2
			HINT1
			LYRM7
			FNIP1
			IRF1
			RAD50
			UQCRQ
			AFF4
			HSPA4
			VDAC1
			SKP1
			PPP2CA
			CDKL3
			UBE2B
			SAR1B
			CAMLG
			DDX46
			C5orf24
			HNRNPA0
			FAM13B
			BRD8
			FAM53C
			KDM3B
			EGR1
			ETF1
			HSPA9
			CTNNA1
			SIL1
			MATR3
			PAIP2
			MZB1
			UBE2D2
			CXXC5
			ANKHD1
			NDUFA2
			IK
			ZMAT2
			TAF7
			DIAPH1
			HDAC3
			NR3C1
			PRELID2
			RBM27
			TCERG1
			JAKMIP2
			CSNK1A1
			SLC26A2
			TCOF1
			RBM22
			DCTN4
			TNIP1
			CCDC69
			SPARC
			G3BP1
			LARP1
			CNOT8
			MRPL22
			HAVCR2
			CYFIP2
			CLINT1
			TTC1
			PWWP2A
			SLU7
			PTTG1
			CCNG1
			DOCK2
			KCNMB1
			FBXW11
			STK10
			DUSP1
			ERGIC1
			ATP6V0E1
			CREBRF
			CPEB4
			HIGD2A
			FAF2
			RNF44
			NSD1
			LMAN2
			DOK3
			FAM193B
			TMED9
			NHP2
			HNRNPAB
			PHYKPL
			CLK4
			HNRNPH1
			CANX
			MAML1
			LTC4S
			SQSTM1
			TBC1D9B
			RNF130
			SCGB3A1
			MGAT1
			GMDS
			WRNIP1
			SERPINB1
			SERPINB6
			PSMG4
			PRPF4B
			CDYL
			RREB1
			SSR1
			EEF1E1
			TMEM14C
			TMEM14B
			PHACTR1
			SIRT5
			NOL7
			JARID2
			DTNBP1
			MYLIP
			GMPR
			DEK
			E2F3
			SOX4
			CASC15
			ACOT13
			C6orf62
			TRIM38
			BTN3A2
			BTN2A1
			ZNF322
			ABCF1
			PPP1R10
			PPP1R18
			TUBB
			DDX39B
			NFKBIL1
			LST1
			AIF1
			PRRC2A
			BAG6
			CSNK2B
			DDAH2
			CLIC1
			LSM2
			NEU1
			EHMT2
			STK19
			ATF6B
			RNF5
			PBX2
			GPSM3
			BRD2
			RXRB
			RGL2
			TAPBP
			DAXX
			PHF1
			CUTA
			HMGA1
			NUDT3
			SNRPC
			TAF11
			DEF6
			FKBP5
			MAPK14
			KCTD20
			SRSF3
			C6orf89
			MTCH1
			PIM1
			ZFAND3
			GLO1
			KCNK5
			OARD1
			NFYA
			CCND3
			MRPS10
			UBR2
			TBCC
			CNPY3
			YIPF3
			HSP90AB1
			CDC5L
			CD2AP
			EFHC1
			FBXO9
			ELOVL5
			KIAA1586
			ZNF451
			PTP4A1
			PHF3
			SMAP1
			OGFRL1
			MTO1
			EEF1A1
			COX7A2
			TMEM30A
			SENP6
			PHIP
			HMGN3
			BCKDHB
			IBTK
			CYB5R4
			SNX14
			SYNCRIP
			ZNF292
			AKIRIN2
			RNGTT
			PNRC1
			PM20D2
			UBE2J1
			LYRM2
			MDN1
			UFL1
			PNISR
			CCNC
			ASCC3
			SEC63
			SNX3
			FOXO3
			CD164
			MICAL1
			AK9
			WASF1
			CDC40
			AMD1
			GTF3C6
			REV3L
			HDAC2
			DSE
			TSPYL1
			RWDD1
			GOPC
			CEP85L
			MCM9
			MAN1A1
			NCOA7
			RNF146
			ARHGAP18
			STX7
			SGK1
			HBS1L
			MYB
			AHI1
			BCLAF1
			IFNGR1
			HEBP2
			REPS1
			ABRACL
			HECA
			CITED2
			LTV1
			PLAGL1
			SF3B5
			UTRN
			SHPRH
			RAB32
			PPIL4
			GINM1
			PCMT1
			MTRF1L
			ARID1B
			TMEM242
			SYNJ2
			GTF2H5
			EZR
			WTAP
			TCP1
			MRPL18
			QKI
			RNASET2
			PSMB1
			PDCD2
			COX19
			INTS1
			NUDT1
			EIF3B
			CHST12
			WIPI2
			TNRC18
			FSCN1
			RNF216
			CCZ1
			EIF2AK1
			RAC1
			DAGLB
			ZDHHC4
			ZNF12
			C1GALT1
			NDUFA4
			PHF14
			ARL4A
			BZW2
			TSPAN13
			SNX13
			HDAC9
			CDCA7L
			TRA2A
			CYCS
			HNRNPA2B1
			TAX1BP1
			MTURN
			LSM5
			NT5C3A
			HERPUD2
			ELMO1
			SFRP4
			STARD3NL
			VPS41
			RALA
			CDK13
			MPLKIP
			DBNL
			POLM
			TMED4
			PURB
			MYO1G
			SNHG15
			CCM2
			IKZF1
			SEC61G
			CCT6A
			SUMF2
			CHCHD2
			ZNF680
			ZNF117
			ZNF92
			CRCP
			TMEM248
			SBDS
			TYW1
			BAZ1B
			EIF4H
			LAT2
			CLIP2
			MDH2
			YWHAG
			PTPN12
			RSBN1L
			HGF
			DMTF1
			DBF4
			SRI
			AKAP9
			ANKIB1
			FAM133B
			CDK6
			SAMD9
			BET1
			SMURF1
			ARPC1B
			PDAP1
			BUD31
			ZNF394
			ZNF655
			ZKSCAN1
			ZNF3
			COPS6
			LAMTOR4
			PILRB
			TSC22D4
			LRCH4
			GNB2
			TRIP6
			SRRT
			ZNHIT1
			FIS1
			CUX1
			ORAI2
			POLR2J
			DNAJC2
			KMT2E
			SYPL1
			HBP1
			PNPLA8
			DNAJB9
			IFRD1
			TFEC
			CAPZA2
			ZNF800
			SND1
			RBM28
			CALU
			ATP6V1F
			TNPO3
			MEST
			MKLN1
			CNOT4
			MTPN
			TRIM24
			ZC3HAV1
			TBXAS1
			MKRN1
			SSBP1
			EPHB6
			GSTK1
			CASP2
			EZH2
			ZNF783
			REPIN1
			FASTK
			CHPF2
			RHEB
			PRKAG2
			KMT2C
			RBM33
			NOM1
			DNAJB6
			ESYT2
			GTPBP6
			CSF2RA
			IL3RA
			SLC25A6
			ASMTL
			P2RY8
			AKAP17A
			DHRSX
			ZBED1
			CD99
			PRKX
			MSL3
			TMSB4X
			OFD1
			RBBP7
			PHKA2
			PDHA1
			SH3KBP1
			EIF1AX
			SMS
			SAT1
			KLHL15
			EIF2S3
			ZFX
			TAB3
			TSPAN7
			MID1IP1
			BCOR
			ATP6AP2
			CXorf38
			USP9X
			DDX3X
			NDUFB11
			UBA1
			USP11
			TIMP1
			CFP
			UXT
			ZNF182
			EBP
			RBM3
			WDR13
			WAS
			HDAC6
			PQBP1
			GRIPAP1
			WDR45
			PLP2
			MAGED1
			KDM5C
			SMC1A
			HUWE1
			MAGED2
			MSN
			YIPF6
			IGBP1
			IL2RG
			NONO
			TAF1
			OGT
			XIST
			JPX
			ABCB7
			ATRX
			MAGT1
			COX7B
			PGK1
			CYSLTR1
			LPAR4
			ITM2A
			SH3BGRL
			CHM
			TIMM8A
			BTK
			ARMCX6
			ARMCX3
			BEX4
			TCEAL8
			TCEAL4
			TCEAL1
			MORF4L2
			PRPS1
			TSC22D3
			NXT2
			ACSL4
			ALG13
			DOCK11
			SLC25A5
			UPF3B
			RNF113A
			NDUFA1
			NKAP
			LAMP2
			CUL4B
			THOC2
			STAG2
			SASH3
			RBMX2
			RAP2C
			PHF6
			HTATSF1
			ARHGEF6
			RBMX
			IDS
			VMA21
			ZNF185
			BCAP31
			SSR4
			ARHGAP4
			NAA10
			RENBP
			FLNA
			ATP6AP1
			FAM50A
			LAGE3
			UBL4A
			G6PD
			DKC1
			MPP1
			FUNDC2
			BRCC3
			ERICH1
			CLN8
			AGPAT5
			PINX1
			MTMR9
			FDFT1
			DLC1
			CNOT7
			VPS37A
			PCM1
			ASAH1
			INTS10
			ATP6V1B2
			PPP3CC
			PDLIM2
			R3HCC1
			SLC25A37
			DOCK5
			PPP2R2A
			BNIP3L
			PTK2B
			ZNF395
			HMBOX1
			LEPROTL1
			WRN
			RAB11FIP1
			EIF4EBP1
			LSM1
			BAG4
			TACC1
			PLEKHA2
			GOLGA7
			KAT6A
			AP3M2
			IKBKB
			VDAC3
			SLC20A2
			HOOK3
			PRKDC
			UBE2V2
			PCMTD1
			ST18
			RB1CC1
			ATP6V1H
			TCEA1
			TGS1
			LYN
			SDCBP
			TOX
			RAB2A
			ASPH
			YTHDF3
			ARMC1
			PDE7A
			VCPIP1
			COPS5
			ARFGEF1
			TRAM1
			TERF1
			STAU2
			UBE2W
			PAG1
			ZFAND1
			CA1
			RIPK2
			NBN
			DECR1
			TMEM64
			RBM12B
			INTS8
			NDUFAF6
			TP53INP1
			UQCRB
			PTDSS1
			MTDH
			VPS13B
			COX6C
			POLR2K
			RNF19A
			PABPC1
			YWHAZ
			UBR5
			KLF10
			AZIN1
			CTHRC1
			DCAF13
			LRP12
			OXR1
			ANGPT1
			EIF3E
			NUDCD1
			ENY2
			EIF3H
			UTP23
			RAD21
			MED30
			SNTB1
			DERL1
			C8orf76
			ZHX1
			FAM91A1
			RNF139
			MYC
			EFR3A
			PHF20L1
			SLA
			NDRG1
			ST3GAL1
			DENND3
			LY6E
			TOP1MT
			RHPN1
			GSDMD
			EEF1D
			GPAA1
			CYC1
			MAF1
			MROH1
			HSF1
			SLC52A2
			CPSF1
			VPS28
			CYHR1
			DOCK8
			SMARCA2
			AK3
			KIAA2026
			UHRF2
			PSIP1
			HAUS6
			PLIN2
			CDKN2A
			PLAA
			LINGO2
			TOPORS
			DNAJA1
			BAG1
			NFX1
			UBE2R2
			UBAP2
			UBAP1
			DCTN3
			VCP
			TLN1
			CLTA
			ZCCHC7
			GRHPR
			PTAR1
			SMC5
			ABHD17B
			C9orf85
			ZFAND5
			ANXA1
			RORB
			GCNT1
			VPS13A
			GNAQ
			TLE4
			UBQLN1
			HNRNPK
			AGTPBP1
			DAPK1
			CKS2
			SECISBP2
			GADD45G
			SYK
			AUH
			NOL8
			BICD2
			FAM120A
			ERCC6L2
			CCDC180
			XPA
			HEMGN
			ANP32B
			NANS
			TGFBR1
			SEC61B
			STX17
			ERP44
			RNF20
			SMC2
			NIPSNAP3A
			TMEM245
			SUSD1
			PTBP3
			SLC31A2
			PRPF4
			ZNF618
			AKNA
			ATP6V1G1
			CDK5RAP2
			CNTRL
			RAB14
			GSN
			STOM
			NDUFA8
			PTGS1
			RC3H2
			STRBP
			PSMB7
			SCAI
			HSPA5
			GAPVD1
			MAPKAP1
			ZBTB43
			TOR2A
			SH2D3C
			CDK9
			C9orf16
			CIZ1
			GOLGA2
			URM1
			ODF2
			SPTAN1
			SET
			TBC1D13
			LRRC8A
			TOR1A
			C9orf78
			USP20
			FNBP1
			NUP214
			FAM78A
			RAPGEF1
			SETX
			TTF1
			GFI1B
			GTF3C5
			RALGDS
			SURF6
			SURF1
			REXO4
			SLC2A6
			BRD3
			GPSM1
			PMPCA
			EGFL7
			AGPAT2
			SNHG7
			RABL6
			PHPT1
			EDF1
			FBXW5
			C9orf139
			FUT7
			DPP7
			ANAPC2
			SSNA1
			TUBB4B
			DPH7
			EHMT1
			LARP4B
			IDI1
			PFKP
			PITRM1
			KLF6
			AKR1C3
			NET1
			GDI2
			RBM17
			PRKCQ
			KIN
			TAF3
			CELF2
			UPF2
			SEC61A2
			NUDT5
			CDC123
			CCDC3
			PRPF18
			DCLRE1C
			PTER
			VIM
			STAM
			NSUN6
			ARL5B
			PLXDC2
			MLLT10
			DNAJC1
			COMMD3
			MSRB2
			APBB1IP
			ABI1
			YME1L1
			RAB18
			WAC
			MAP3K8
			KIF5B
			EPC1
			ITGB1
			CCNY
			ZNF33A
			BMS1
			CSGALNACT2
			HNRNPF
			ZNF22
			ARHGAP22
			TFAM
			JMJD1C
			HERC4
			HNRNPH3
			CCAR1
			DDX21
			SRGN
			VPS26A
			SUPV3L1
			TSPAN15
			EIF4EBP2
			PSAP
			ASCC1
			DDIT4
			DNAJB12
			P4HA1
			ECD
			DNAJC9
			MRPS16
			ANXA7
			CAMK2G
			PLAU
			VCL
			KAT6B
			VDAC2
			ZMIZ1
			PPIF
			ANXA11
			CCSER2
			GLUD1
			PTEN
			LIPA
			IFIT3
			KIF20B
			TNKS2
			BTAF1
			HHEX
			EXOC6
			PDLIM1
			DNTT
			TM9SF3
			PIK3AP1
			LCOR
			EXOSC1
			HPS1
			ERLIN1
			MRPL43
			LZTS2
			SFXN3
			NOLC1
			CUEDC2
			C10orf95
			ACTR1A
			NT5C2
			TAF5
			GSTO1
			XPNPEP1
			SMNDC1
			SMC3
			PDCD4
			SHOC2
			VTI1A
			FAM160B1
			PDZD8
			FAM204A
			CACUL1
			EIF3A
			TIAL1
			WDR11
			BUB3
			FAM53B
			ZRANB1
			UROS
			PTPRE
			GLRX3
			PWWP2B
			TUBGCP2
			ECHS1
			RIC8A
			PSMD13
			IFITM2
			IFITM3
			SIGIRR
			RNH1
			IRF7
			TALDO1
			PNPLA2
			CD151
			CTSD
[truncated: 1,581 more rows]
